# Supplementary material for: Overlapping and distinct fatty acid dysregulation in infertility and recurrent spontaneous abortion
Source: Front Endocrinol (Lausanne). 2026 Jun 12;17:1866902. doi: 10.3389/fendo.2026.1866902 (PMC13303191; doi:10.3389/fendo.2026.1866902)
Supplement: Supplementary file 4 [file Table4.xlsx]

## Sheet: 重新定义诊断
Diagnose	omega-3	ALA	EPA	DPA	DHA	omega-6	LA	GLA	DGLA	AA	Adrenic acid	DPAn6	cis MUFAs	Tetradecenoic acid	Pentadecenoic acid	Palmitoleic acid	Heptadecenoic acid	Oleic acid	Eicosenoic acid	Erucic acid	Nervonic acid	SFAs	Myristic acid	Pentadecanoic acid	Palmitic acid	Margaric acid	Stearic acid	Arachidic acid	Behenic acid	Lignoceric acid	Omega-6/ Omega-3	EPA/AA	SFA/UFA
0	5.03	0.68	0.38	1.23	2.74	34.77	19.62	0.36	1.84	10.76	1.48	0.71	20.54	0	0.14	0.96	0.34	16.33	0.2	0.46	2.11	37.73	0.37	0.21	20.98	0.4	12.81	0.28	0.95	1.45	6.91252	0.035316	0.62529
0	6.38	1.5	0.47	1.65	2.76	33.3	19.65	0.39	1.54	10.09	1.2	0.43	21.24	0	0.97	0.97	1.33	15.03	0.27	0.33	2.34	37.44	0.35	0.1	19.79	0.33	12.39	0.44	1.35	2.35	5.21944	0.0465808	0.614576
0	6.61	0.49	0.31	1.51	4.3	38.01	20.67	0.14	1.35	13	2.24	0.61	18	0	0	0.32	0.51	15.14	0.28	0.32	1.43	35.15	0	0.17	17.56	0.29	14.35	0.29	0.85	1.43	5.75038	0.0238462	0.561322
0	6.49	0.83	0.41	1.93	3.32	34.83	19.07	0.14	1.2	11.74	2.23	0.45	19.29	0	0	0.37	0.54	13.54	0.27	1.06	3.51	37.38	0.22	0.24	18.77	0.3	13.8	0.39	1.23	2.15	5.36672	0.0349233	0.61673
0	6.31	0.63	0.64	1.26	3.78	32.64	16.85	0.52	1.84	11.02	1.88	0.53	21.49	0	0	1.35	0.11	18.28	0.23	0.2	1.32	37.58	0.22	0.11	21.3	0.28	13.43	0.22	0.65	1.18	5.17274	0.0580762	0.621774
0	6.3	0.62	0.3	1.8	3.58	36.66	21.7	0.13	1.22	11.23	1.73	0.65	20.25	0	0	0.67	0.36	16.2	0.28	0.22	2.52	34.79	0.15	0.27	19.02	0.28	10.84	0.31	1.32	2.31	5.81905	0.0267142	0.550388
0	5.75	0.65	0.23	1.73	3.14	35.68	22.41	0.29	1.34	9.15	1.88	0.61	21.69	0	0	0.85	0.22	17.81	0.21	0.35	2.25	34.72	0.3	0.22	19.42	0.23	11.07	0.27	0.98	1.96	6.20522	0.0251366	0.550063
0	7.54	0.69	0.58	2.25	4.02	33.75	17.05	0.32	2.72	10.92	2.13	0.61	19.34	0	0	1.11	0.32	15.79	0.33	0.24	1.55	37.23	0.26	0.32	23.22	0.27	11.06	0.22	0.62	1.07	4.47613	0.0531136	0.614052
0	8.61	0.62	0.38	2.45	5.16	38.24	19.93	0.13	1.93	12.88	2.64	0.73	16.1	0	0	0.56	0.44	12.67	0.27	0.2	1.96	24.95	0.12	0.25	19.32	0.23	12.4	0.25	0.7	1.44	4.44135	0.0295031	0.396346
0	8.25	0.57	0.36	2.45	4.87	38.1	19.68	0.12	1.17	14.54	1.85	0.74	18.6	0	0	0.44	0.49	14.81	0.36	0.39	2.11	32.53	0.1	0.29	15.67	0.3	13.14	0.33	0.95	1.5	4.61818	0.0247593	0.500847
0	4.92	0.79	0.39	1.28	2.46	32.56	19.05	0.27	1.48	7.95	2.06	1.53	21.81	0.02	0.13	1.28	0.25	18.34	0.26	0.41	1.12	38.92	0.63	0.13	25.8	0.27	10.36	0.24	0.79	0.3	6.61789	0.0490566	0.656434
0	6.94	0.55	0.45	1.76	3.29	36.73	21.28	0.13	1.09	11.33	1.29	1.39	15.88	0	0	0.32	0.49	13.4	0.3	0.31	1.06	38.97	0.22	0.18	21.89	0.35	14.13	0.28	0.52	0.54	5.29251	0.0397176	0.654408
0	5.4	0.56	0.35	1.47	3.02	37.94	23.02	0.27	1.43	10.74	1.96	0.52	17.17	0	0	0.54	0.43	13.52	0.27	0.31	2.1	37.55	0.19	0.22	19.62	0.34	12.87	0.36	1.31	2.23	7.02593	0.0325885	0.620559
0	5.21	0.51	0.5	1.65	2.55	36.5	18.21	0.35	1.97	12.88	2.36	0.73	20.81	0	0	0.23	0.53	16.93	0.29	0.41	2.42	35.21	0	0.24	14.12	0.34	15.66	0.49	1.71	2.27	7.00576	0.0388199	0.56318
0	8.17	1.02	1.37	2.38	3.4	24.74	18.83	0.22	1.2	12.13	1.83	0.53	18.07	0	0	0.52	0.54	14.73	0.33	0.2	1.75	37.08	0.19	0.25	19.1	0.37	14.31	0.29	0.81	1.52	3.02815	0.112943	0.727344
0	7.25	0.54	0.63	1.63	4.45	34.27	19.57	0.41	1.52	10.97	1.41	0.39	19.43	0	0.06	0.79	0.39	14.86	0.22	0.37	2.74	37.15	0.37	0.29	20.45	0.43	11.84	0.36	1.11	1.95	4.7269	0.0574294	0.609516
0	5.1	1.73	0.2	0.99	2.18	36.76	27.91	0.1	1.24	6.25	0.96	0.3	21.73	0	0	0.9	0.2	18.3	0.3	0.26	1.77	34.15	0.29	0.18	21.08	0.29	9.35	0.25	0.87	1.52	7.20784	0.032	0.537034
0	5	0.52	0.3	1.55	2.63	36.53	19.82	0.15	1.07	12.71	2.28	0.5	16.9	0	0	0.35	0.5	13.11	0.33	0.42	2.19	39.42	0.11	0.28	19.88	0.35	15.44	0.37	1.05	1.65	7.306	0.0236035	0.674653
0	6.25	0.92	0.3	1.44	3.39	33.51	20.02	0.16	2.18	8.71	1.8	0.64	19.98	0	0	0.8	0.27	15.08	0.35	0.55	2.93	37.95	0.39	0.25	23.45	0.35	10.63	0.32	0.86	1.43	5.3616	0.0344432	0.635253
0	5.21	0.9	0.44	1.35	2.52	32.83	20.39	0.23	1.51	9.03	1.26	0.41	22.45	0	0.18	0.86	0.33	17.41	0.32	0.41	2.94	37.41	0.42	0.25	22.07	0.28	11.39	0.3	0.9	1.54	6.30134	0.0487265	0.618449
0	7.09	0.91	0.58	1.58	4.02	34.03	17.65	0.31	1.7	11.86	1.92	0.59	18.07	0	0.07	0.96	0.47	13.14	0.28	0.42	2.73	38.68	0.28	0.2	21.87	0.32	12.67	0.32	0.96	1.69	4.79972	0.0489039	0.653489
0	4.8	0.85	0.31	1.31	2.33	33	20.66	0.18	1.4	8.73	1.66	0.37	22.34	0	0.14	0.56	0.4	18.39	0.3	0.35	2.2	37.69	0.3	0.23	21.69	0.32	11.69	0.29	0.93	1.69	6.875	0.0355097	0.626704
0	5.48	0.8	0.27	1.18	3.23	34.79	20.47	0.13	2.01	9.84	1.73	0.61	19.57	0	0	0.5	0.39	16.23	0.36	0.3	1.79	37.85	0.29	0.26	21.61	0.4	12.63	0.28	0.82	1.31	6.34854	0.027439	0.63252
0	5.62	1	0.55	1.88	2.03	35.67	23.89	0.19	1.56	8.44	1.29	0.3	19.19	0	0.08	0.61	0.51	15.19	0.46	0.35	1.99	37.48	0.28	0.22	21.15	0.35	13.77	0.26	0.56	0.71	6.34698	0.0651659	0.619709
0	5.88	0.77	0.44	1.69	2.98	37.92	22.68	0.22	1.71	11.16	1.73	0.42	18.24	0	0.07	0.36	0.43	13.87	0.31	0.35	2.85	36.09	0.17	0.16	18.61	0.23	12.46	0.08	1.26	2.78	6.44898	0.0394265	0.581721
0	6.18	0.43	0.54	1.34	3.87	36.79	19.75	0.12	1.06	12.98	2.25	0.63	19.03	0	0.12	0.56	0.53	15.82	0.37	0.26	1.37	35.84	0.08	0.24	18.9	0.29	13.22	0.09	1.02	1.8	5.95307	0.0416025	0.578065
0	5.93	0.38	0.33	1.35	3.87	39.32	21.4	0.2	1.37	13.64	2.03	0.68	15.37	0	0.08	0.05	0.44	11.49	0.21	0.43	2.67	37.93	0.13	0.21	18.61	0.34	13.19	0.08	1.57	3.37	6.63069	0.0241935	0.625701
0	6.65	0.39	0.44	1.53	4.29	35.91	18.92	0.13	1.58	12.92	1.69	0.67	16.31	0	0.28	0.47	0.44	12.25	0.18	0.52	2.17	39.3	0.33	0.33	21.25	0.33	13.09	0.35	1.2	2.07	5.4	0.0340557	0.667573
0	4.68	0.68	0.31	1.35	2.34	35.13	21.84	0.2	1.44	9.76	1.42	0.47	19.75	0	0.43	0.68	0.45	14.65	0.27	0.51	2.76	38.09	0.37	0.37	20.86	0.36	12.73	0.33	1.04	1.71	7.50641	0.0317623	0.639523
1	5.4	0.26	0.28	1.92	2.94	30.28	16.18	0.34	1.9	10.2	0.99	0.48	19.6	0	1.12	0.97	1.48	14.42	0.31	0.19	1.11	42.85	0.31	0.1	22.88	0.34	16.27	0.28	1.08	1.29	5.60741	0.027451	0.775145
1	5.32	0.42	0.47	1.83	2.6	31.42	18.49	0	1.66	9.54	1.24	0.49	21.71	0	0.91	0.86	1.4	16.23	0.25	0.2	1.86	39.38	0.12	0	20.67	0.29	14.88	0.41	1.12	1.64	5.90602	0.0492662	0.673738
1	5.56	0.31	0.23	1.16	3.86	35.78	19.69	0	1.4	12.25	1.72	0.72	19.09	0	0	0.42	0.69	15.96	0.29	0.41	1.32	37.25	0.06	0.21	19.51	0.36	14.54	0.32	0.82	1.18	6.43525	0.0187755	0.616416
1	6.03	0.53	0.41	1.72	3.37	37.47	21.81	0.16	1.57	11.01	1.39	1.28	16.57	0	0	0.65	0.52	13.67	0.23	0.26	1.24	38.21	0.29	0.13	20.89	0.3	14.44	0.25	0.85	0.61	6.21393	0.0372389	0.636091
1	4.2	0.7	0.27	1.1	2.13	35.97	22.87	0.27	0.98	10.01	1.37	0.47	22.86	0	0.05	0.65	0.3	18.6	0.24	0.32	2.7	35.35	0.24	0.13	19.21	0.29	11.54	0.33	1.19	2.08	8.56429	0.026973	0.560844
1	3.47	0.7	0.38	0.99	1.4	30.04	20.28	0.41	1.28	6.7	0.97	0.27	25.74	0	0.66	1.28	0.78	20.44	0.31	0.37	1.9	38.65	0.64	0.09	22.77	0.24	11.64	0.28	1.11	1.54	8.65706	0.0567164	0.652321
1	4.51	0.53	0.47	1.79	1.72	34.24	21.1	0.54	1.24	9.27	1.57	0.34	19.49	0.02	0.85	0.81	1.22	13.49	0.3	0.3	2.5	39.94	0.42	0.1	20.62	0.33	14.29	0.34	1.4	2.11	7.59202	0.0507012	0.685783
1	4.78	0.42	0.26	1.42	2.68	30.4	17.63	0.43	1.39	9.29	1.1	0.4	22.38	0.02	0.92	1.1	1.07	16.61	0.29	0.37	2	40.15	0.44	0.13	23.22	0.34	12	0.33	1.42	1.86	6.35983	0.0279871	0.697533
1	5.03	1	0.12	1.23	2.68	34.14	23.4	0.24	1.08	8.02	0.78	0.62	22.84	0	0.78	0.93	0.95	18.01	0.23	0.22	1.72	36.03	0.38	0.09	21.6	0.24	10.42	0.3	0.98	1.71	6.78728	0.0149626	0.581035
1	5.64	0.83	0.35	1.57	2.89	35.98	23.2	0	0.81	10.06	1.56	0.35	19.99	0	0.71	0.63	1.03	13.78	0.24	0.28	3.32	36.76	0.11	0.13	18.85	0.36	11.8	0.53	1.65	2.82	6.37943	0.0347913	0.596656
1	3.84	0.69	0.29	1.05	1.81	31.68	19.59	0.28	1.79	8.31	1.28	0.43	23.03	0	0	1.75	0.23	18.88	0.22	0.16	1.79	39.11	0.45	0.2	24.5	0.22	10.5	0.27	0.93	1.76	8.25	0.0348977	0.667976
1	6.03	0.41	0.39	1.49	3.74	34.87	17.83	0.2	2.31	11.61	2.2	0.72	18.72	0	0	0.72	0.42	14.78	0.25	0.58	1.97	38.34	0.12	0.22	20.52	0.35	13.93	0.38	1.01	1.52	5.78275	0.0335917	0.643073
1	6.98	0.63	0.6	1.48	4.15	32.71	19.24	0.19	1.32	9.98	1.61	0.37	20.28	0	0	0.81	0.39	16.26	0.19	0.34	2.29	38.14	0.25	0.14	20.21	0.27	13.05	0.4	1.28	2.08	4.68625	0.0601202	0.635985
1	5.85	0.71	0.35	1.38	3.41	35.99	23	0.13	1.41	9.55	1.43	0.47	20.18	0	0	0.46	0.47	15.38	0.26	0.55	3.06	36.12	0.15	0.18	19.01	0.26	12.39	0.39	1.27	2.14	6.15214	0.0366492	0.582393
1	4.31	0.78	0.28	1.15	2.1	37.47	23.03	0.29	2.62	9.23	1.76	0.54	20.74	0	0	1.41	0.28	16.67	0.21	0.6	1.57	35.41	0.22	0.17	19.84	0.27	11.67	0.28	0.97	1.67	8.69374	0.0303359	0.566379
1	5.93	0.68	0.31	1.49	3.45	33.86	20.11	0.12	1.65	9.8	1.61	0.57	21.8	0	0	0.48	0.37	18.35	0.32	0.34	1.94	36.34	0.12	0.12	20.82	0.24	12.36	0.27	0.82	1.34	5.70995	0.0316327	0.590031
1	8.84	1.43	1.08	2.5	3.83	33.52	16.89	0.1	2.02	12.06	2.03	0.42	17.1	0	0	0.39	0.56	12.23	0.26	0.48	3.18	38.6	0	0.14	16.46	0.3	17.18	0.4	1.24	2.47	3.79186	0.0895522	0.649176
1	4.07	0.69	0.18	0.86	2.34	35.3	23.64	0	1.18	8.59	1.3	0.59	20.07	0	0	0.72	0.53	15.43	0.29	0.55	2.55	38.23	0.2	0.19	21.23	0.31	12.75	0.39	1.13	1.7	8.67322	0.0209546	0.64317
1	6.02	0.84	0.38	1.34	3.46	35	19.8	0.28	2.11	10.42	1.82	0.57	19.67	0	0.07	0.69	0.37	15.38	0.3	0.5	2.33	37.3	0.32	0.19	20.85	0.31	12.4	0.3	1.05	1.6	5.81395	0.0364683	0.614599
1	4.37	0.55	0.31	1.16	2.35	36.04	22.73	0.24	1.55	9.6	1.4	0.52	19.77	0	0.1	0.66	0.43	15.1	0.28	0.6	2.6	37.53	0.39	0.21	20.66	0.3	12.86	0.35	0.92	1.58	8.24714	0.0322917	0.623629
1	5.81	0.5	0.37	1.21	3.73	36.5	20.78	0.4	1.57	11.37	1.66	0.72	17.66	0	0	0.53	0.44	14.05	0.21	0.31	2.12	38.07	0.17	0.16	19.88	0.31	13.75	0.32	1.17	1.92	6.28227	0.0325418	0.634817
1	4.59	0.73	0.21	1.35	2.3	33.1	20.54	0.12	2.03	8.19	1.62	0.6	21.87	0	0	0.69	0.35	17.8	0.41	0.29	2.33	37.95	0.44	0.24	20.59	0.38	12.84	0.34	1.01	1.75	7.21133	0.025641	0.637173
1	3.9	0.71	0.2	1.04	1.95	34.95	23.14	0.39	1.61	8.04	1.39	0.38	20.82	0	0.18	1.02	0.26	16.3	0.21	0.26	2.59	38.38	0.62	0.19	22.59	0.27	10.93	0.36	1.27	1.8	8.96154	0.0248756	0.643204
1	4.74	1.29	0.29	1.36	1.8	33.3	22.34	0.17	1.45	7.89	1.19	0.26	24.97	0	0	0.84	0.22	20.48	0.46	0.49	2.48	34.73	0.22	0.22	20.72	0.34	11.27	0.26	0.63	0.88	7.02532	0.0367554	0.551182
1	3.21	1.18	0.28	0.75	1	28.28	21.34	0.32	0.87	4.88	0.67	0.2	28.88	0.07	0.03	1.61	0.19	25.54	0.22	0.1	1.12	37.61	0.93	0.23	24.58	0.39	9.55	0.21	0.55	1.02	8.80997	0.057377	0.622992
1	5.23	0.87	0.44	0.15	3.65	31.87	18.3	0.19	2.31	9.35	1.18	0.54	20.78	0	0.02	1.3	0.23	17.03	0.18	0.54	1.48	39.99	0.31	0.22	23.79	0.28	12.29	0.28	0.92	1.61	6.09369	0.0470588	0.690912
1	4.8	0.95	0.27	1.39	2.19	35.58	21.96	0.19	1.46	9.6	1.99	0.38	20.11	0	0	0.42	0.39	17.44	0.33	0.2	1.33	37.2	0.21	0.23	20.81	0.27	13.36	0.28	0.71	1.12	7.4125	0.028125	0.614978
1	4.98	0.48	0.25	1.24	3.01	36.67	22.77	0.17	1.32	9.76	2.08	0.57	16.46	0	0.25	0.52	0.44	12.22	0.2	0.33	2.5	39.83	0.2	0.28	21.63	0.39	12.66	0.38	1.35	2.54	7.36345	0.0256148	0.685424
1	4.97	1.12	0.33	1.4	2.12	33.11	21.09	0.2	1.16	9.01	1.25	0.4	22.51	0	0.26	0.69	0.38	17.69	0.22	0.29	2.98	37.35	0.25	0.2	20.57	0.31	11.97	0.32	1.08	2.37	6.66197	0.036626	0.616438
1	6.9	1.05	1.06	1.93	2.86	32.87	20.31	0.16	1.5	9.07	1.47	0.36	19.4	0	0.16	1.24	0.37	14.7	0.29	0.25	2.39	38.52	0.28	0.21	21.53	0.34	12.68	0.32	1.03	1.86	4.76377	0.116869	0.651006
1	4.94	0.44	0.21	1.26	3.03	35.69	19.74	0	1.7	11.39	2.2	0.66	17.44	0	0	0.34	0.66	13.86	0.38	0.43	1.77	39.52	0.05	0.23	18.48	0.4	17.47	0.38	0.92	1.32	7.2247	0.0184372	0.680558
1	4.31	0.37	0.16	1.31	2.47	33.7	18.78	0	1.09	11.04	2.07	0.72	18.42	0	0	0.48	0.52	15.55	0.32	0.34	1.21	41.08	0.15	1.3	20.51	0.39	16.03	0.35	0.85	1.21	7.81903	0.0144928	0.727982
1	4.03	0.49	0.27	1.16	2.11	30.35	16.19	0.15	1.09	10.73	1.72	0.47	19.01	0	0	0.41	0.5	14.84	0.52	0.88	1.86	44.62	0.16	0.27	24.61	0.37	17.04	0.4	0.68	0.89	7.53102	0.0251631	0.835737
1	5.88	0.36	0.22	1.3	4	35.92	21.6	0.17	1.21	10.75	1.53	0.66	20.09	0	0	0.53	0.35	16.53	0.26	0.42	2	36.12	0.14	0.21	20.19	0.25	11.42	0.31	1.23	2.09	6.10884	0.0204651	0.583616
2	8.57	0.39	0.92	1.62	5.64	30.26	17.12	0.19	1.45	9.2	1.87	0.33	22.86	0.01	0.91	0.76	1.35	16.75	0.29	0.33	2.46	36.38	0.29	0.12	20.24	0.34	11.78	0.36	1.31	1.61	3.53092	0.1	0.589723
2	6.4	0.59	0.35	1.8	3.66	31.75	18.76	0.23	1.92	9.1	1.18	0.56	19.62	0	0.8	0.94	0.88	14.21	0.25	0.59	1.95	40.42	0.38	0.09	24.78	0.26	11.29	0.37	1.14	1.71	4.96094	0.0384615	0.699671
2	6.62	0.26	0.3	2.29	3.77	34.25	17.11	0	1.1	13.99	1.29	0.76	19.15	0	1.19	0.52	1.48	12.77	0.25	0.73	2.21	38.2	0.1	0.1	19.16	0.35	13.84	0.45	1.4	2.41	5.17372	0.0214439	0.636455
2	5.4	0.64	0.31	1.53	2.92	32.44	20.37	0.13	1.89	8.49	1.12	0.44	21.91	0	0.61	1.16	0.89	16.4	0.27	0.54	2.04	38.21	0.45	0.11	24.58	0.28	9.8	0.38	0.94	1.36	6.00741	0.0365135	0.639498
2	6.44	1.16	0.46	1.72	3.1	32.56	18.19	0	1.43	10.3	2.25	0.39	20.22	0	0.96	1.05	1.23	13.96	0.23	0.47	2.32	38.99	0.26	0.11	22.49	0.3	12.25	0.36	1.04	1.86	5.0559	0.0446602	0.658392
2	5.16	0.44	0.35	1.56	2.81	33.61	18.9	0.24	1.43	11.02	1.53	0.49	20.99	0	0.85	0.84	1.16	14.56	0.32	0.42	2.84	38.09	0.19	0.1	21.03	0.32	12.72	0.4	1.15	1.79	6.51357	0.0317604	0.637383
2	5.34	0.44	0.47	1.53	2.9	36.13	21.67	0.44	1.67	10.6	1.34	0.41	19.01	0	0.91	0.62	1.37	13.32	0.23	0.41	2.15	38.07	0.22	0.09	18.94	0.35	14.29	0.38	1.17	2.29	6.76592	0.0443396	0.629464
2	4.62	0.41	0.4	1.4	2.41	32.52	18.54	0.24	1.64	9.93	1.62	0.55	21.34	0	0.14	0.75	0.4	16.7	0.25	0.92	2.18	39.84	0.32	0.12	23.69	0.23	12.12	0.34	1.1	1.58	7.03896	0.040282	0.681259
2	5.76	0.4	0.24	1.04	4.08	38.11	21.22	0	1.28	13.11	1.67	0.83	17.87	0	0	0.24	0.41	13.55	0.27	0.62	2.78	36.49	0	0	18.26	0.26	12.89	0.43	1.55	2.71	6.61632	0.0183066	0.591027
2	5.97	0.87	0.47	2.15	2.48	36.26	22.5	0.1	1.62	10.17	1.47	0.4	19.59	0	0	0.28	0.38	15.45	0.31	1.2	1.97	36.05	0	0.3	18.07	0.32	13.45	0.39	1.28	1.9	6.0737	0.0462144	0.583145
2	6.18	0.6	0.38	1.6	3.6	36.59	20.89	0.22	2.33	10.56	1.9	0.69	19.23	0	0	0.65	0.38	15.84	0.25	0.42	1.69	36.33	0	0.16	17.9	0.29	14.67	0.31	1.04	1.66	5.92071	0.0359848	0.585968
2	7.19	0.7	0.46	1.06	3.97	40.56	21.36	0.4	1.61	14.15	2.39	0.65	16.77	0	0	0.26	0.4	12.24	0.26	0.43	3.18	33.48	0.05	0.28	14.74	0.29	13.3	0.4	1.44	2.55	5.64117	0.0325088	0.518909
2	7.03	0.58	0.22	2.3	3.93	43.28	25.06	0	1.94	13.13	2.24	0.91	17.16	0	0	0.13	0.38	15.1	0.31	0.21	1.03	30.2	0.11	0.29	12.18	0.31	14.85	0.29	0.8	1.14	6.15647	0.0167555	0.447606
2	8.4	0.78	0.41	2.82	4.39	39.42	21.7	0.19	1.45	12.87	2.48	0.73	20.82	0	0	0.4	0.56	15.78	0.42	0.51	3.15	28.41	0.11	0.27	11.78	0.3	12.45	0.37	1.09	1.73	4.69286	0.031857	0.413899
2	7.93	0.72	0.39	2.13	4.69	37.36	19.73	0.2	1.72	12.44	2.63	0.64	17.89	0	0.09	0.47	0.37	13.21	0.2	0.22	3.33	34.93	0.33	0.28	17.89	0.3	11.34	0.35	1.21	2.89	4.71122	0.0313505	0.552865
2	4.56	0.55	0.19	1	2.82	38.45	23.97	0.14	1.33	10.46	1.94	0.61	16.92	0	0.12	0.39	0.35	13.86	0.21	0.21	1.78	38.33	0.15	0.18	19.74	0.33	13.61	0.35	1.32	2.35	8.43202	0.0181644	0.63958
2	6.05	1	0.52	1.34	3.19	36.4	23.01	0.28	1.77	9.14	1.74	0.46	21.41	0	0	0.9	0.09	17.88	0.29	0.37	1.88	34.18	0.2	0.15	18.44	0.29	12.2	0.28	0.92	1.43	6.01653	0.0568928	0.535233
2	5.77	0.6	0.19	0.99	3.9	34.75	21.66	0.09	0.99	10.09	1.45	0.47	19.42	0	0.15	0.56	0.47	14.58	0.26	0.9	2.5	38.15	0.18	0.21	21.34	0.36	11.79	0.34	1.34	2.25	6.02253	0.0188305	0.63647
2	4.4	1.15	1.22	0.87	2.07	37.54	26.12	0.26	1.25	8.21	1.32	0.38	20.56	0	0.03	0.64	0.29	18.32	0.26	0.27	0.75	35.52	0.4	0.18	22.06	0.42	10.69	0.26	0.57	0.77	8.53182	0.148599	0.56832
2	5.08	0.55	0.33	1.29	2.91	35.35	19.92	0	1.29	11.93	1.77	0.44	18.64	0	0	0.49	0.44	15.14	0.35	0.51	1.71	38.83	0.24	0.31	22.02	0.44	13.38	0.33	0.71	1.07	6.95866	0.0276614	0.657356
2	6.13	1.99	0.35	1.31	2.3	36.59	20.74	0.34	1.5	8.69	2.73	2.25	17.51	0	0.07	0.77	0.35	12.93	0.19	1.17	2.03	38.77	0.39	0.13	22.39	0.27	13.31	0.35	1.25	0.32	5.969	0.0402762	0.643699
2	5.74	0.89	0.24	1.51	2.95	32.73	21.05	0.11	1.58	7.91	1.58	0.5	20.36	0	0	0.55	0.48	16.39	0.36	0.19	2.39	38.92	0.88	0.2	21.27	0.37	12.7	0.32	1.01	1.85	5.70209	0.0303413	0.661567
2	7.23	1.04	0.4	1.7	3.92	32.77	18.53	0.16	2.47	9	1.97	0.64	19.54	0	0	0.96	0.35	15.05	0.34	0.23	2.61	37.94	0.36	0.21	23.8	0.26	10.83	0.32	0.7	1.23	4.5325	0.0444444	0.637219
2	5.02	0.87	0.35	1.18	2.62	37.54	23.17	0.2	1.36	10.9	1.5	0.41	20.53	0	0.03	0.49	0.44	15.8	0.32	0.32	3.13	34.97	0.12	0.11	19.05	0.3	11.88	0.33	1.03	1.76	7.47809	0.0321101	0.554288
2	8.38	2.45	0.52	1.6	3.61	35.12	22.69	0.05	1.03	9.48	1.41	0.46	17.93	0	0.1	0.39	0.33	14.2	0.22	0.26	2.43	36.73	0.14	0.27	19.09	0.43	12.61	0.3	1.11	2.47	4.19093	0.0548523	0.597916
2	5.53	0.59	0.54	1.45	2.95	34.92	19.42	0.23	1.53	11.7	1.55	0.49	19.48	0	0.17	0.98	0.28	14.54	0.17	0.37	2.97	38.21	0.27	0.24	21.31	0.29	11.22	0.36	1.45	2.59	6.31465	0.0461538	0.637577
2	4.32	0.69	0.26	1.11	2.26	34.3	22.26	0.21	1.5	8.43	1.42	0.48	21.37	0	0.08	0.6	0.3	16.11	0.35	0.37	3.56	38.16	0.36	0.19	21.13	0.26	11.33	0.4	1.86	2.26	7.93981	0.0308422	0.636106
2	4.91	0.65	0.3	1.53	2.43	34.43	20.54	0.16	1.48	10.2	1.69	0.36	20.69	0	0.07	0.77	0.35	16.18	0.32	0.22	2.78	37.86	0.33	0.24	21.31	0.3	12.09	0.34	1.02	1.92	7.01222	0.0294118	0.630685
2	4.89	0.64	0.19	1.2	2.86	35.03	22.08	0.12	1.49	9.33	1.53	0.48	21.84	0	0.05	0.7	0.42	15.89	0.29	0.34	4.15	36.24	0.17	0.19	19.06	0.26	11.65	0.38	1.38	2.77	7.1636	0.0203644	0.586788
2	4.75	0.47	0.41	1.3	2.57	36.1	18.79	0.13	1.73	13.11	1.92	0.42	18.05	0	0	0.78	0.37	14.72	0.29	0.16	1.73	38.83	0.21	0.29	21.54	0.36	13.66	0.29	0.91	1.3	7.6	0.0312738	0.659253
2	7.93	1.28	1.06	2.37	3.22	34.62	20.35	0.25	1.36	10.64	1.65	0.37	16.04	0	0.06	0.52	0.36	11.93	0.16	0.31	2.7	39.42	0.32	0.28	19.27	0.33	14.28	0.44	1.47	2.62	4.3657	0.0996241	0.672811
2	6.37	0.36	0.37	1.79	3.7	35.28	17.62	0.28	1.65	12.79	2.43	0.51	15.02	0	0.03	0.31	0.55	11.53	0.22	0.63	1.75	41.68	0.13	0.21	19.79	0.35	16.92	0.39	1.29	2.2	5.53846	0.0289289	0.735486
2	4.07	0.5	0.24	1.14	2.19	35.55	20.15	0.19	1.3	11.6	1.79	0.52	18.65	0	0.3	0.64	0.43	14.44	0.35	0.49	2	39.29	0.31	0.26	21.31	0.28	13.36	0.32	1.13	2.01	8.73464	0.0206897	0.674275
2	3.39	0.34	0.23	1.16	1.66	34.43	21.36	0	0.82	10.09	1.74	0.42	17.77	0	0.25	0.56	0.39	13.72	0.28	0.46	2.11	42.04	0.19	0.63	22.78	0.33	13.49	0.34	1.43	2.38	10.1563	0.0227948	0.756251
2	4.29	0.7	0.23	1.11	2.25	35.65	21.74	0.19	1.22	10.42	1.56	0.52	19.16	0	0.13	0.65	0.31	15.82	0.19	0.33	1.73	38.98	0.42	0.33	21.17	0.33	12.57	0.36	1.27	2.17	8.31002	0.0220729	0.65956
2	4.63	0.76	0.24	1.13	2.5	37.14	23.76	0.13	1.83	9.26	1.61	0.55	19.03	0	0	0.66	0.41	14.65	0.24	0.67	2.4	37.28	0.21	0.23	19.44	0.31	12.89	0.39	1.28	2.2	8.0216	0.0259179	0.613158
2	4.74	0.43	0.29	1.07	2.95	32.47	19.23	0.35	1.37	9.66	1.46	0.4	20.69	0	0	0.85	0.31	16.54	0.2	0.27	2.52	40.19	0.4	0.25	22.1	0.39	12.76	0.36	1.28	2.28	6.85021	0.0300207	0.694128
2	4.33	0.74	0.29	1.28	2.02	34.38	19.16	0.11	1.5	11.16	2.01	0.54	20.59	0	0.22	0.48	0.69	14.96	0.45	0.38	3.41	38.35	0.23	0.26	20.41	0.34	12.89	0.41	1.26	2.24	7.93995	0.0259857	0.646712
2	5.74	0.44	0.71	1.68	2.91	32.03	14.38	0.33	1.69	13	2.15	0.48	18.35	0	0	0.84	0.47	15.49	0.27	0.12	1.16	41.97	0.37	0.24	23.05	0.48	14.49	0.34	0.91	1.44	5.58014	0.0546154	0.747862
2	4.46	0.41	0.21	1.21	2.63	31.9	17.23	0.15	2.47	9.76	1.78	0.51	21.2	0	0	0.88	0.52	16.57	0.38	0.39	2.46	40.07	0.21	0.24	22.12	0.34	13.91	0.31	0.99	1.67	7.15247	0.0215164	0.696143
2	4.21	0.5	0.31	1.31	2.09	34.88	21.37	0.23	1.17	9.99	1.73	0.39	20.25	0	0.11	0.89	0.26	16.79	0.19	0.26	1.75	38.83	0.49	0.22	22.42	0.31	12.1	0.3	1.02	1.7	8.28504	0.031031	0.654365
2	5.89	1.07	0.34	1.39	3.09	34.23	20.55	0.23	1.98	9.2	1.7	0.57	22.69	0	0	0.87	0.34	17.36	0.37	0.47	3.28	35.18	0.34	0.19	19.21	0.28	11.48	0.34	0.98	2.06	5.81154	0.0369565	0.560102
2	6.03	0.63	0.3	1.51	3.59	38.98	23.1	0.17	1.37	11.91	1.83	0.6	17.42	0	0	0.49	0.38	13.96	0.36	0.53	1.7	35.22	0.09	0.2	18.54	0.27	12.9	0.34	1.01	1.61	6.46434	0.0251889	0.564152
2	8.14	0.64	0.27	1.14	6.09	32.36	17.88	0.18	1.96	9.84	1.63	0.77	18.49	0	0	0.94	0.35	14.66	0.27	0.31	1.96	38.97	0.47	0.23	24.46	0.4	11.22	0.27	0.68	1.01	3.97543	0.027439	0.66062
2	4.27	0.79	0.12	0.9	2.34	31.33	20.12	0	1.75	7.45	1.35	0.66	23.91	0	0.05	0.78	0.3	19.76	0.51	0.22	2.29	37.78	0.41	0.22	23.56	0.28	10.59	0.29	0.83	1.32	7.33724	0.0161074	0.634851
2	4.82	0.67	0.26	1.37	2.52	36.26	20.05	0.33	2.55	10.69	1.99	0.65	22.92	0	0	1.4	0.35	18.48	0.28	0.25	2.16	33.58	0.26	0.14	18.48	0.28	11.13	0.29	1.04	1.69	7.52282	0.0243218	0.524687
0	4.97	0.33	0.42	1.7	2.52	35.05	17.55	0.19	1.5	13.25	2.09	0.47	17.04	0	0	0.28	0.6	12.56	0.58	0.51	2.51	40.53	0.16	0.26	22.17	0.34	15.45	0.33	0.69	0.92	7.05231	0.0316981	0.710305
1	7.73	1.98	0.83	1.9	2.89	31.08	17.76	0.43	1.19	9.5	1.7	0.5	22.3	0.01	0.03	1.27	0.35	17.25	0.26	0.54	2.59	36.7	0.34	0.1	20.36	0.29	12.32	0.3	0.86	1.87	4.0207	0.0873684	0.600556
0	5.77	1.1	0.69	1.87	2.11	35.67	23.61	0.16	1.16	9.1	1.35	0.29	16.5	0	0	0.28	0.51	12.39	0.3	0.76	2.26	40.46	0.29	0.24	20.31	0.32	14.96	0.38	1.23	2.41	6.18198	0.0758242	0.698309
0	4.53	0.71	0.35	1.04	2.43	39.17	24.37	0.33	1.08	11.19	1.73	0.47	19.14	0	0.02	0.71	0.37	15.13	0.21	0.77	1.93	35.5	0.3	0.19	19.11	0.32	11.32	0.42	1.15	2.2	8.6468	0.0312779	0.564927
1	5.7	0.85	0.32	1.07	3.46	37.89	24.03	0.29	1.67	9.95	1.5	0.45	19.44	0	0.07	0.64	0.39	16.14	0.29	0.49	1.42	34.89	0.21	0.12	19.62	0.27	11.89	0.3	0.89	1.36	6.64737	0.0321608	0.553546
2	4.31	0.58	0.29	1.07	2.37	38.51	22.63	0.23	1.18	12.28	1.69	0.5	16.7	0	0.02	0.77	0.38	13.31	0.19	0.19	1.84	38.73	0.24	0.17	20.94	0.28	12.52	0.36	1.35	2.4	8.93503	0.0236156	0.650706
2	4.43	0.75	0.24	1.31	2.13	33.22	20.17	0.19	1.26	9.64	1.63	0.33	25.53	0	0.21	0.46	0.63	18.51	0.7	0.9	4.12	34.46	0.21	0.17	18.55	0.28	11.81	0.4	1.07	1.71	7.49887	0.0248963	0.545426
0	4.6	0.66	0.26	1.17	2.51	33.17	19.41	0.16	1.49	9.79	1.9	0.42	23.83	0	0.32	0.56	0.59	16.62	0.6	0.68	4.46	36.36	0.28	0.2	21.04	0.32	11.41	0.34	0.92	1.61	7.21087	0.0265577	0.59026
2	5.55	0.69	0.39	1.81	2.66	38.75	20.95	0.29	1.9	12.25	2.62	0.74	19.04	0	0.15	0.7	0.51	15.29	0.29	0.39	1.71	34.52	0.12	0.23	17.77	0.37	12.57	0.38	0.99	1.81	6.98198	0.0318367	0.544995
2	11	3.2	1.34	3.59	2.87	34.27	21.48	0	1.24	10.23	0.96	0.36	16.26	0	0	0.4	0.59	13.05	0.27	0.21	1.74	36.41	0.11	0.16	18.14	0.32	14.65	0.27	0.86	1.63	3.11545	0.130987	0.591744
2	5.53	0.4	0.63	1.14	3.36	39.58	22.76	0.14	1.41	13.01	0.79	0.47	15.1	0	0.12	0.4	0.63	11.83	0.36	0.39	1.37	37.73	0.09	0.11	18.48	0.39	15.66	0.34	1.02	1.33	7.15732	0.0484243	0.62664
1	5.44	0.63	0.54	1.77	2.5	33.82	16.96	0.26	2.12	12.04	1.89	0.55	19.02	0	0	0.73	0.51	15.24	0.3	0.43	1.81	39.79	0.27	0.21	21.34	0.28	14.65	0.3	0.94	1.55	6.21691	0.0448505	0.682739
1	4.94	0.41	0.29	1.26	2.95	34.97	18.84	0.12	2.15	11.61	1.73	0.52	18.53	0.00	0.00	0.57	0.49	14.82	0.41	0.57	1.67	39.63	0.30	0.28	22.19	0.38	14.03	0.28	0.76	1.18	7.07895	0.0249785	0.678131
0	5.33	0.43	0.39	1.40	3.11	33.59	16.23	0.48	2.14	12.07	2.05	0.62	19.62	0.00	0.11	0.68	0.47	15.86	0.36	0.39	1.75	39.20	0.29	0.10	22.40	0.29	14.01	0.32	0.73	0.93	6.30206	0.0323115	0.669628
0	7.82	0.37	1.12	1.64	4.69	33.96	15.97	0.11	1.11	14.30	2.03	0.44	16.32	0.00	0.08	0.39	0.55	12.13	0.19	0.30	2.68	40.07	0.21	0.15	19.34	0.40	15.03	0.36	1.39	2.84	4.34271	0.0783217	0.689673
0	6.11	0.64	0.53	3.42	1.52	39.81	19.99	1.41	0.19	2.39	12.71	0.75	18.22	0.00	0.00	0.52	0.44	14.17	0.31	0.30	3.00	35.74	0.36	0.28	16.26	0.29	13.48	0.31	1.02	1.57	6.51555	0.221757	0.557219
2	5.03	0.29	0.30	1.28	3.16	34.99	20.36	0.00	1.71	10.45	1.95	0.52	18.32	0.00	0.11	0.52	0.65	15.40	0.29	0.18	1.77	39.25	0.20	0.15	20.87	0.34	15.38	0.27	0.77	1.05	6.95626	0.0287081	0.67278
1	7.56	1.29	0.66	2.30	3.31	34.42	20.13	0.00	2.23	9.92	1.66	0.42	17.74	0.00	0.11	0.53	0.46	14.75	0.23	0.20	1.46	38.47	0.13	0.13	19.14	0.44	15.25	0.28	1.01	1.78	4.55291	0.0665323	0.644173
2	4.81	0.41	0.29	1.35	2.76	35.07	19.13	0.77	1.14	12.12	2.02	0.59	20.39	0.00	0.02	0.56	0.40	16.41	0.28	0.25	2.47	37.54	0.15	0.14	19.74	0.36	13.36	0.41	1.22	1.79	7.29106	0.0239274	0.622864
0	6.09	0.29	0.47	1.00	3.45	35.77	18.34	0.05	1.75	12.31	2.30	0.58	19.02	0.00	0.05	0.66	0.44	14.78	0.36	0.24	2.49	37.25	0.40	0.15	19.67	0.36	12.60	0.30	1.79	2.30	5.87356	0.0381803	0.611859
0	6.88	0.31	0.46	1.54	4.57	32.80	16.72	0.16	1.43	12.20	1.80	0.49	18.15	0.00	0.00	0.72	0.61	14.92	0.28	0.21	1.41	40.44	0.28	0.18	22.36	0.38	14.33	0.28	0.93	1.41	4.76744	0.0377049	0.699291
2	3.74	0.40	0.15	0.95	2.24	38.65	24.88	0.56	1.58	9.11	2.02	0.50	16.56	0.00	0.09	0.32	0.57	12.65	0.36	0.25	2.32	39.19	0.15	0.15	19.93	0.38	13.53	0.49	1.51	2.57	10.3342	0.0164654	0.664801
2	5.21	0.60	0.39	1.27	2.96	35.74	20.06	0.09	1.04	11.92	2.12	0.52	19.70	0.00	0.00	0.39	0.66	14.97	0.38	0.22	2.98	37.16	0.12	0.10	19.62	0.28	13.14	0.39	1.64	2.00	6.85988	0.0327181	0.612696
2	9.17	2.91	1.56	2.36	2.44	30.88	18.72	0.15	1.43	9.38	0.86	0.86	19.53	0.00	0.13	0.59	0.58	15.39	0.28	0.34	2.32	36.12	0.24	0.10	20.10	0.30	13.94	0.34	1.05	1.77	3.3675	0.166311	0.606244
1	4.39	0.46	0.48	1.57	1.82	35.81	20.04	0.33	1.76	10.90	2.49	0.57	17.14	0.00	0.17	0.83	0.49	13.86	0.16	0.16	1.47	40.71	0.33	0.13	21.89	0.25	14.75	0.32	0.99	1.73	8.15718	0.0440367	0.709976
0	4.15	0.50	0.39	1.56	1.70	36.12	21.44	0.09	1.08	11.45	1.65	0.41	19.63	0.00	0.20	0.59	0.57	15.41	0.34	0.22	2.51	37.66	0.25	0.15	20.49	0.26	13.17	0.35	1.05	1.69	8.70361	0.0340611	0.628715
0	5.11	0.65	0.22	1.15	3.09	34.52	18.91	0.09	1.22	11.79	1.99	0.63	21.31	0.00	0.00	0.47	0.59	16.67	0.73	0.55	2.90	36.10	0.15	0.11	20.31	0.29	13.96	0.32	0.66	0.83	6.75538	0.0186599	0.592386
0	6.57	0.31	0.40	1.49	4.37	38.90	21.85	0.32	1.72	12.39	2.24	0.36	14.40	0.00	0.00	0.39	0.45	11.92	0.25	0.23	1.16	37.72	0.00	0.35	18.06	0.36	15.97	0.32	1.01	1.38	5.92085	0.0322841	0.630032
2	4.92	0.89	0.34	1.28	2.41	33.51	21.78	0.19	1.06	8.66	1.55	0.37	19.30	0.00	0.09	0.61	0.40	15.76	0.27	0.19	1.98	40.24	0.55	0.21	22.71	0.30	13.41	0.30	0.87	1.61	6.81098	0.039261	0.697038
0	4.63	1.08	0.39	0.95	2.17	32.45	20.58	0.66	1.77	7.41	1.58	0.59	20.85	0.01	0.01	1.32	0.21	17.93	0.20	0.33	0.84	39.66	0.51	0.19	24.78	0.27	11.79	0.21	0.59	1.06	7.00864	0.0526316	0.684619
2	4.02	0.43	0.35	1.20	2.04	37.48	21.21	0.23	1.61	12.32	1.73	0.39	17.08	0.00	0.03	0.47	0.49	13.27	0.25	0.42	2.15	39.45	0.19	0.19	19.95	0.29	14.67	0.42	1.27	2.11	9.32338	0.0284091	0.673438
0	7.70	1.14	0.43	1.82	4.31	34.65	20.32	0.23	1.92	10.08	1.62	0.48	21.84	0.00	0.11	0.61	0.36	15.75	0.47	0.54	4.00	33.49	0.29	0.19	18.79	0.30	11.58	0.39	0.70	1.02	4.5	0.0426587	0.521732
2	4.16	0.48	0.28	1.13	2.27	38.48	24.12	0.12	1.31	10.68	1.86	0.39	16.13	0.00	0.18	0.61	0.41	12.98	0.20	0.19	1.56	39.38	0.24	0.13	20.79	0.35	14.33	0.30	1.14	1.79	9.25	0.0262172	0.67007
1	6.01	1.09	0.91	2.52	1.49	32.86	21.61	0.21	1.44	8.20	1.33	0.07	19.58	0.00	0.18	0.36	0.53	15.80	0.33	0.27	2.11	39.34	0.30	0.07	20.66	0.34	14.31	0.40	1.11	1.83	5.46755	0.110976	0.673054
2	4.44	0.44	0.76	1.27	1.97	34.66	19.27	0.41	1.62	11.08	1.82	0.46	18.17	0.00	0.22	0.93	0.42	14.17	0.19	0.23	2.00	40.91	0.33	0.10	22.21	0.28	14.61	0.31	1.02	1.74	7.80631	0.0685921	0.714336
2	4.92	0.69	0.57	1.23	2.43	34.81	21.52	0.24	1.54	9.85	1.34	0.32	19.34	0.00	0.21	0.94	0.35	15.59	0.22	0.17	1.86	39.18	0.50	0.13	22.82	0.27	12.48	0.26	0.89	1.61	7.0752	0.057868	0.663281
1	5.92	1.44	0.61	2.11	1.76	37.29	25.47	0.11	1.20	8.96	1.32	0.23	16.26	0.00	0.28	0.51	0.37	13.37	0.17	0.15	1.41	38.84	0.40	0.12	21.37	0.25	13.28	0.29	0.98	1.90	6.29899	0.0680804	0.653102
1	4.62	0.64	0.43	1.13	2.42	35.24	20.84	0.10	1.48	10.24	1.84	0.74	19.67	0.00	0.05	0.50	0.60	15.52	0.37	0.22	2.41	38.16	0.18	0.13	19.53	0.35	14.15	0.38	1.14	1.93	7.62771	0.0419922	0.641021
0	5.73	0.47	0.49	1.18	3.59	36.93	20.63	0.13	1.53	12.35	1.65	0.64	16.17	0.00	0.04	0.66	0.41	13.77	0.21	0.13	0.95	39.01	0.39	0.18	22.41	0.31	13.59	0.22	0.71	0.96	6.44503	0.0396761	0.663097
0	7.68	0.33	1.03	1.94	4.38	36.05	19.96	0.05	1.08	12.36	1.94	0.66	15.46	0.00	0.13	0.30	0.48	12.12	0.31	0.24	1.88	38.54	0.09	0.10	19.11	0.31	15.43	0.37	1.20	1.62	4.69401	0.0833333	0.651124
0	4.64	0.70	0.25	1.16	2.53	34.59	22.00	0.09	1.20	8.84	1.86	0.61	20.85	0.00	0.00	0.14	0.46	18.02	0.31	0.20	1.30	37.65	0.19	0.19	20.82	0.35	13.85	0.24	0.75	1.13	7.45474	0.0282805	0.626664
1	4.91	0.57	0.33	1.13	2.83	32.15	17.98	0.11	1.52	10.36	1.72	0.46	20.52	0.00	0.00	0.13	0.60	16.30	0.38	0.26	2.26	40.00	0.13	0.03	22.98	0.33	14.32	0.08	0.84	1.25	6.54786	0.0318533	0.694686
2	4.79	0.65	0.36	1.13	2.65	38.20	21.56	0.27	1.46	12.33	2.04	0.54	18.48	0.00	0.04	0.50	0.49	15.82	0.22	0.25	1.16	36.41	0.16	0.18	19.13	0.35	14.01	0.29	0.82	1.20	7.97495	0.0291971	0.592321
0	5.39	0.42	0.48	2.59	1.93	34.16	19.93	0.09	1.01	10.90	1.45	0.79	19.71	0.00	0.11	0.39	0.91	15.46	0.52	0.17	2.45	38.60	0.23	0.11	21.65	0.26	12.54	0.31	1.09	2.13	6.33766	0.0440367	0.651367
2	7.41	1.84	1.11	2.33	2.93	33.42	19.11	0.12	1.42	11.05	1.34	0.38	16.56	0.00	0.00	0.54	0.63	13.50	0.18	0.22	1.40	47.20	0.42	0.14	20.10	0.36	16.03	0.32	1.13	1.95	4.51012	0.100452	0.822443
2	5.57	0.76	0.23	1.69	2.90	37.89	19.56	0.19	2.29	12.76	2.25	0.76	18.25	0.00	0.13	0.42	0.58	14.63	0.36	0.30	1.83	35.84	0.13	0.15	17.98	0.26	14.55	0.31	0.95	1.39	6.80251	0.0180251	0.580781
2	4.91	0.17	0.87	1.09	2.78	35.05	21.97	0.20	8.99	1.50	0.60	22.30	0.00	0.11	0.75	0.43	18.70	0.40	0.23	1.68	35.03	0.37	0.12	21.02	0.31	11.02	0.25	0.69	1.00	55.9	7.13849	0.58	0.00925926
1	5.07	0.49	0.33	1.36	2.89	38.47	22.61	0.30	1.77	11.54	2.24	0.43	16.98	0.00	0.13	0.52	0.51	13.54	0.26	0.41	1.61	37.54	0.26	0.10	20.04	0.31	13.24	0.30	1.10	1.90	7.58777	0.0285962	0.620291
2	5.20	0.56	0.28	1.54	2.82	33.57	19.57	0.08	1.46	10.08	1.91	0.47	19.85	0.00	0.05	0.41	0.72	15.83	0.38	0.25	2.21	39.54	0.24	0.12	21.29	0.36	14.09	0.31	0.92	1.50	6.45577	0.0277778	0.674514
0	6.36	1.87	0.45	1.53	2.51	37.63	23.77	0.07	1.10	10.75	1.50	0.44	16.27	0.00	0.00	0.20	0.74	13.35	0.37	0.25	1.36	37.95	0.11	0.10	19.43	0.41	15.12	0.30	0.87	1.36	5.91667	0.0418605	0.629771
1	5.06	0.59	0.32	1.19	2.96	34.49	18.93	0.10	1.27	11.71	1.82	0.66	20.10	0.00	0.03	0.53	0.64	16.47	0.35	0.28	1.80	37.87	0.10	0.08	19.30	0.40	14.92	0.35	0.92	1.44	6.81621	0.0273271	0.63487
2	6.17	0.48	0.71	1.87	3.11	33.98	18.27	0.25	1.66	11.33	1.99	0.48	18.46	0.00	0.07	0.47	0.84	14.79	0.42	0.35	1.52	39.40	0.22	0.18	20.26	0.44	15.60	0.33	0.95	1.16	5.50729	0.0626655	0.67224
2	5.55	0.32	0.22	1.01	4.00	33.92	17.78	0.11	1.34	12.04	1.99	0.66	17.67	0.00	0.06	0.61	0.51	13.72	0.31	0.27	2.19	40.84	0.20	0.13	22.12	0.37	13.89	0.36	1.25	2.20	6.11171	0.0182724	0.714736
0	6.90	0.47	0.39	1.63	4.31	38.45	18.98	0.40	1.82	13.56	2.73	0.96	15.16	0.00	0.06	0.40	0.71	11.64	0.48	0.25	1.62	36.96	0.16	0.09	17.45	0.40	15.96	0.36	0.89	1.37	5.57246	0.0287611	0.610808
2	4.79	0.33	0.30	1.17	2.99	37.78	21.31	0.30	1.31	12.51	1.80	0.55	15.90	0.00	0.03	0.38	0.57	12.28	0.22	0.19	2.23	39.75	0.16	0.10	20.62	0.34	14.08	0.42	1.32	2.31	7.88727	0.0239808	0.679836
2	5.37	0.55	0.18	1.17	3.47	35.95	22.48	0.07	1.16	9.92	1.70	0.62	19.41	0.00	0.04	0.50	0.48	15.52	0.34	0.25	2.28	36.96	0.12	0.09	19.05	0.31	13.33	0.33	1.17	2.22	6.6946	0.0181452	0.608595
0	4.88	1.14	0.36	1.34	2.04	31.16	19.76	0.13	0.88	8.54	1.56	0.29	26.10	0.00	0.04	0.76	0.44	23.15	0.37	0.20	1.14	35.41	0.31	0.14	21.60	0.34	11.63	0.20	0.42	0.61	6.38525	0.0421546	0.569842
2	5.74	0.70	0.21	1.29	3.54	38.77	23.16	0.08	1.35	11.27	2.19	0.72	15.59	0.00	0.04	0.49	0.53	12.76	0.25	0.49	1.03	37.57	0.16	0.09	19.48	0.39	15.10	0.26	0.76	1.10	6.75436	0.0186335	0.625125
2	3.67	0.44	0.24	1.12	1.87	34.33	22.03	0.24	1.47	8.68	1.51	0.40	20.76	0.00	0.05	0.53	0.28	16.24	0.26	0.20	3.20	39.26	0.29	0.10	20.92	0.40	13.52	0.37	1.23	1.99	9.35422	0.0276498	0.668142
2	4.59	0.55	0.30	0.94	2.80	30.18	17.79	0.24	1.19	8.91	1.60	0.45	23.52	0.00	0.04	0.86	0.31	20.31	0.22	0.15	1.63	39.65	0.36	0.18	23.56	0.45	12.22	0.24	0.81	1.50	6.57516	0.03367	0.68022
1	7.27	0.57	0.63	1.35	4.72	35.77	21.10	0.10	1.23	11.43	1.39	0.52	17.79	0.00	0.04	0.54	0.49	14.61	0.28	0.33	1.50	37.14	0.19	0.20	19.37	0.42	13.62	0.28	0.99	1.75	4.92022	0.0551181	0.610554
2	5.77	0.54	0.28	1.16	3.79	33.58	20.05	0.11	1.04	10.06	1.66	0.66	21.17	0.00	0.04	0.68	0.45	16.97	0.35	0.20	2.48	37.09	0.18	0.12	20.92	0.34	12.56	0.28	0.97	1.39	5.81976	0.027833	0.612855
2	5.46	0.51	0.25	1.40	3.30	31.57	17.07	0.00	1.03	11.30	1.70	0.47	19.13	0.06	0.07	0.48	0.58	14.41	0.52	0.55	2.36	41.84	0.21	0.12	21.30	0.40	16.01	0.34	1.19	1.96	5.78205	0.0221239	0.745014
1	3.87	0.38	0.26	1.37	1.86	33.95	20.27	0.24	1.43	10.07	1.53	0.41	21.03	0.00	0.23	0.72	0.12	16.36	0.21	1.61	1.78	38.68	0.25	0.64	21.76	0.27	12.72	0.32	0.88	1.63	8.77261	0.0258193	0.657264
1	4.23	0.33	0.25	1.21	2.44	33.30	18.08	0.11	1.17	11.52	2.00	0.42	18.51	0.00	0.06	0.51	0.63	14.32	0.33	0.23	2.43	41.67	0.19	0.12	22.26	0.43	14.68	0.42	1.22	1.96	7.87234	0.0217014	0.743576
2	4.30	0.35	0.23	1.05	2.67	33.13	20.64	0.00	1.06	9.55	1.45	0.43	19.54	0.00	0.21	0.64	0.51	15.03	0.27	0.23	2.65	41.03	0.23	0.16	24.16	0.37	12.27	0.32	1.16	1.97	7.70465	0.0240838	0.720204
2	3.84	0.42	0.17	1.10	2.15	34.19	21.44	0.00	1.24	9.45	1.65	0.41	19.05	0.00	0.56	0.50	0.56	14.42	0.32	0.25	2.44	40.92	0.23	0.16	21.89	0.38	13.86	0.40	1.29	2.25	8.90365	0.0179894	0.716889
2	5.68	0.52	0.28	1.07	3.81	37.33	24.01	0.12	1.27	9.92	1.45	0.56	17.16	0.00	0.07	0.61	0.44	13.59	0.20	0.17	2.08	37.82	0.24	0.13	19.89	0.35	12.62	0.34	1.32	2.52	6.57218	0.0282258	0.628552
2	4.88	0.32	0.22	1.10	3.24	39.61	24.23	0.11	1.12	11.58	1.98	0.59	16.97	0.00	0.05	0.32	0.52	13.70	0.32	0.23	1.83	36.71	0.07	0.08	18.36	0.32	13.71	0.39	1.38	2.07	8.1168	0.0189983	0.597299
2	6.18	0.43	0.38	1.45	3.92	34.79	18.82	0.19	1.22	11.96	2.11	0.49	18.96	0.00	0.00	0.40	0.63	14.27	0.32	0.32	3.02	37.93	0.07	0.09	17.67	0.38	15.02	0.43	1.43	2.52	5.62945	0.0317726	0.632905
1	4.75	0.63	0.21	1.10	2.81	33.28	18.60	0.12	1.32	11.44	1.30	0.50	21.54	0.00	0.11	0.79	0.33	17.52	0.37	0.27	2.15	38.07	0.23	0.05	21.88	0.37	12.88	0.28	0.74	1.43	7.00632	0.0183566	0.63908
1	4.76	0.52	0.33	1.12	2.79	30.59	17.97	0.21	1.47	9.09	1.29	0.56	21.42	0.00	0.05	1.07	0.37	18.51	0.25	0.11	1.06	41.21	0.41	0.25	23.08	0.45	14.92	0.23	0.73	0.98	6.42647	0.0363036	0.725912
1	3.10	0.25	0.17	0.80	1.88	33.42	19.47	0.15	1.50	9.99	1.73	0.59	18.53	0.02	0.03	1.06	0.34	14.39	0.22	0.13	2.34	43.15	0.52	0.26	24.92	0.27	12.58	0.36	1.28	2.47	10.7806	0.017017	0.783833
2	5.46	0.83	0.41	1.01	3.21	33.19	18.18	0.26	1.67	11.34	1.37	0.37	20.79	0.00	0.09	0.25	0.29	17.27	0.36	0.37	2.16	38.50	0.23	0.05	22.63	0.38	12.06	0.30	0.93	1.69	6.07875	0.0361552	0.647712
2	4.52	0.40	0.32	1.17	2.63	37.93	22.03	0.30	1.28	12.44	1.46	0.42	17.58	0.00	0.00	0.10	0.41	13.08	0.36	0.46	3.17	38.08	0.11	0.04	19.05	0.31	14.58	0.37	1.21	2.13	8.39159	0.0257235	0.634349
2	4.72	0.34	0.29	1.57	2.52	36.43	20.28	0.31	1.54	11.81	2.06	0.49	19.07	0.00	0.00	0.16	0.26	15.69	0.37	0.22	2.37	37.36	0.16	0.04	20.50	0.30	12.44	0.36	1.10	2.19	7.71822	0.0245555	0.620392
1	5.88	0.42	0.44	1.42	3.60	38.30	19.51	0.09	1.55	14.55	2.12	0.48	16.05	0.00	0.00	0.32	0.38	12.86	0.31	0.19	1.99	37.81	0.12	1.13	18.14	0.34	15.68	0.27	0.74	1.19	6.51361	0.0302405	0.62776
2	4.41	0.53	0.23	0.93	2.72	36.16	21.24	0.00	1.64	11.24	1.56	0.48	18.23	0.00	0.00	0.71	0.32	14.73	0.36	0.15	1.96	38.74	0.11	0.07	21.35	0.39	13.97	0.28	0.86	1.54	8.19955	0.0204626	0.658844
2	5.29	0.49	0.38	1.18	3.24	37.20	17.89	0.21	2.61	13.44	2.20	0.85	17.60	0.00	0.00	0.43	0.30	15.56	0.23	0.12	0.96	37.63	0.00	0.93	16.32	0.37	17.33	0.26	0.85	1.40	7.03214	0.0282738	0.626227
2	7.30	1.49	0.38	1.14	2.24	34.07	18.48	0.19	1.44	12.03	1.64	0.29	18.02	0.00	0.00	0.41	0.31	14.30	0.39	0.18	2.43	38.56	0.16	0.92	17.92	0.41	14.88	0.34	1.29	2.38	4.66712	0.0315877	0.649268
2	4.17	0.22	0.19	1.11	2.65	34.60	17.41	0.18	1.50	12.65	2.33	0.53	16.83	0.00	0.00	0.37	0.66	14.01	0.34	0.15	1.30	42.17	0.15	0.19	21.44	0.46	17.40	0.24	0.77	1.33	8.29736	0.0150198	0.758453
2	4.01	0.33	0.21	1.25	2.22	35.36	19.94	0.19	1.88	10.75	2.26	0.34	16.78	0.00	0.00	0.38	0.34	14.73	0.25	0.14	0.94	41.65	0.15	0.16	22.34	0.38	16.34	0.23	0.75	1.12	8.81796	0.0195349	0.741763
1	4.16	0.72	0.30	0.89	2.25	34.35	21.22	0.28	0.96	10.07	1.50	0.32	20.88	0.00	0.00	0.49	0.32	16.67	0.34	0.25	2.81	38.59	0.17	0.08	20.13	0.39	14.64	0.31	0.93	1.66	8.25721	0.0297915	0.649773
1	4.53	0.14	0.33	1.09	2.97	34.86	19.51	0.15	1.33	11.62	1.83	0.42	16.68	0.00	0.00	0.40	0.43	13.33	0.29	0.20	2.03	42.01	0.09	0.15	20.61	0.38	16.25	0.36	1.45	2.34	7.69536	0.0283993	0.749242
2	3.53	0.30	0.21	0.88	2.14	34.53	20.40	0.18	1.34	10.65	1.58	0.38	17.70	0.00	0.00	0.70	0.32	14.64	0.23	0.15	1.66	42.30	0.28	0.19	23.81	0.40	13.64	0.31	1.23	2.10	9.78187	0.0197183	0.758608
2	4.43	0.49	0.19	0.89	2.86	31.84	17.09	0.11	1.93	10.46	1.78	0.47	20.32	0.00	0.00	0.87	0.34	17.26	0.26	0.12	1.47	40.87	0.30	0.10	23.15	0.41	14.28	0.26	0.85	1.30	7.18736	0.0181644	0.722212
2	3.36	0.28	0.15	0.87	2.06	34.77	21.47	0.07	1.30	9.85	1.70	0.39	17.31	0.00	0.00	0.66	0.27	13.90	0.33	0.23	1.92	42.46	0.21	0.10	23.14	0.41	14.23	0.36	1.41	2.27	10.3482	0.0152284	0.765873
2	4.36	0.32	0.27	1.11	2.66	37.93	19.22	0.17	1.71	13.88	2.23	0.72	16.32	0.00	0.00	0.44	0.57	13.66	0.22	0.21	1.22	39.19	0.18	0.08	20.62	0.34	15.39	0.30	0.79	1.29	8.69954	0.0194524	0.668657
2	4.11	0.39	0.21	1.07	2.44	33.33	17.92	0.29	1.32	11.81	1.59	0.40	20.53	0.00	0.00	0.49	0.34	15.94	0.34	0.28	3.14	39.58	0.00	0.08	19.91	0.34	15.40	0.38	1.11	2.07	8.10949	0.0177815	0.682767
1	4.29	0.34	0.18	1.02	2.75	36.65	21.57	0.00	1.51	11.18	1.86	0.53	18.14	0.00	0.00	0.21	0.53	13.82	0.41	0.19	2.98	38.64	0.00	0.10	18.48	0.36	15.52	0.38	1.34	2.15	8.54312	0.0161002	0.654028
1	5.20	0.51	0.54	1.36	2.79	36.01	19.94	0.07	1.24	12.47	1.95	0.34	17.79	0.00	0.00	0.57	0.40	14.55	0.38	0.28	1.61	38.94	0.17	0.07	20.38	0.45	14.78	0.31	0.98	1.56	6.925	0.0433039	0.66
2	4.54	0.49	0.40	1.11	2.54	35.59	18.82	0.23	2.04	11.96	2.08	0.46	16.67	0.00	0.00	0.63	0.34	13.47	0.30	0.17	1.76	41.34	0.25	0.06	21.83	0.31	15.19	0.30	1.06	2.08	7.83921	0.0334448	0.727817
1	3.78	0.46	0.28	1.23	1.81	37.22	22.08	0.15	1.47	11.51	1.70	0.31	16.52	0.00	0.00	0.55	0.48	13.07	0.30	0.12	2.00	40.72	0.23	0.09	21.65	0.26	14.41	0.32	1.18	2.23	9.84656	0.0243267	0.707928
1	4.07	0.48	0.31	0.94	2.34	31.14	19.40	0.20	1.66	8.35	1.24	0.29	20.07	0.00	0.00	0.73	0.27	16.93	0.28	0.11	1.75	42.79	0.36	0.12	24.82	0.29	13.59	0.31	1.07	1.91	7.65111	0.0371257	0.774059
1	4.57	0.38	0.33	1.35	2.51	34.00	18.36	0.20	1.47	11.74	1.69	0.54	17.72	0.00	0.00	0.49	0.43	14.67	0.29	0.30	1.54	41.33	0.31	0.19	21.31	0.38	16.55	0.31	0.72	1.37	7.43982	0.028109	0.734233
1	4.60	0.62	0.25	0.98	2.75	33.27	22.21	0.00	1.09	8.52	1.21	0.24	19.40	0.00	0.00	0.42	0.39	16.57	0.23	0.28	1.51	40.62	0.18	0.19	20.90	0.53	16.00	0.28	0.83	1.51	7.23261	0.0293427	0.709272
2	4.65	0.34	0.33	1.11	2.87	32.68	18.20	0.09	1.73	10.69	1.60	0.37	19.37	0.00	0.00	0.42	0.38	15.67	0.33	0.24	2.33	41.09	0.18	0.07	20.45	0.42	15.21	0.38	1.53	2.52	7.02796	0.03087	0.724691
2	4.67	0.41	0.30	1.10	2.86	34.45	19.11	0.00	2.35	10.61	1.71	0.59	16.97	0.00	0.00	0.66	0.39	14.33	0.25	0.17	1.17	41.54	0.24	0.07	24.06	0.32	14.36	0.24	0.72	1.33	7.37687	0.0282752	0.740595
1	14.73	1.89	2.66	5.37	4.59	34.61	20.81	0.18	2.15	12.16	1.95	0.36	17.26	0.00	0.00	0.00	0.47	14.38	0.23	0.29	1.59	31.59	0.11	0.37	13.05	0.20	14.83	0.37	0.97	1.44	2.34963	0.21875	0.474324
2	11.17	0.55	1.23	2.59	6.80	34.88	15.98	0.00	1.53	14.53	2.20	0.72	16.87	0.00	0.00	0.22	0.46	13.40	0.26	0.42	2.11	34.86	0.16	0.65	17.29	0.35	12.55	0.39	1.02	2.15	3.12265	0.0846524	0.554037
2	5.21	0.66	0.40	1.50	2.65	37.98	23.22	0.25	1.76	10.24	1.90	0.61	16.56	0.00	0.00	0.25	0.54	11.90	0.22	0.69	2.52	38.51	0.40	0.13	20.97	0.28	12.44	0.43	1.16	2.32	7.28983	0.0390625	0.644519
1	5.80	0.49	0.50	1.79	3.02	38.56	18.39	0.33	2.20	14.53	2.54	0.57	15.81	0.00	0.00	0.02	0.62	12.63	0.23	0.43	1.40	37.84	0.21	0.14	20.25	0.32	13.84	0.31	0.96	1.55	6.64828	0.0344116	0.628885
2	5.55	0.41	0.53	1.28	3.33	38.01	19.62	0.32	2.21	13.33	2.04	0.49	17.12	0.00	0.00	0.14	0.59	13.66	0.23	0.34	1.72	37.29	0.20	0.12	20.02	0.29	13.62	0.30	0.91	1.52	6.84865	0.0397599	0.614535
1	6.30	0.42	0.69	1.54	3.65	34.17	19.97	0.05	1.22	11.11	1.28	0.54	18.45	0.00	0.00	0.62	0.51	14.82	0.34	0.38	1.78	38.90	0.17	0.21	21.98	0.30	13.46	0.29	0.91	1.34	5.42381	0.0621062	0.660217
1	5.15	0.39	0.46	1.20	3.10	37.02	21.52	0.26	1.25	11.75	1.72	0.52	17.73	0.00	0.18	0.40	0.45	12.97	0.33	0.69	2.71	38.49	0.26	0.24	19.64	0.33	12.39	0.40	1.71	3.12	7.18835	0.0391489	0.642571
2	4.39	0.68	0.19	0.77	2.55	36.23	23.15	0.12	1.10	9.83	1.60	0.43	20.35	0.00	0.05	0.35	0.52	15.59	0.34	0.34	3.16	36.62	0.24	0.19	18.74	0.35	12.64	0.39	1.28	2.45	8.25285	0.0193286	0.600623
1	4.89	0.72	0.25	1.19	2.59	36.90	23.89	0.09	1.60	9.98	1.47	0.37	20.23	0.00	0.00	0.11	0.48	15.36	0.30	0.24	3.35	35.92	0.20	0.21	19.33	0.33	11.61	0.37	1.34	2.19	7.54601	0.0250501	0.579168
1	4.80	0.29	0.27	1.16	3.08	37.09	19.75	0.15	1.20	13.42	2.15	0.54	15.25	0.00	0.03	0.50	0.48	11.68	0.20	0.48	1.88	40.88	0.18	0.17	21.89	0.36	14.33	0.39	1.23	1.99	7.72708	0.0201192	0.715436
0	6.59	0.88	0.40	1.32	3.99	34.01	21.60	0.14	1.55	9.64	1.18	0.30	21.52	0.00	0.00	0.36	0.60	16.31	0.26	0.18	3.77	35.71	0.20	0.16	18.58	0.42	11.75	0.44	1.32	2.43	5.16085	0.0414938	0.574855
2	6.87	0.59	0.43	1.76	4.10	35.96	18.84	0.17	1.13	13.60	1.70	0.52	19.54	0.00	0.00	0.36	0.55	14.32	0.33	0.29	3.69	35.71	0.12	0.16	18.35	0.33	11.90	0.37	1.33	2.78	5.23435	0.0316176	0.572551
2	4.44	0.82	0.19	1.11	2.32	38.05	26.54	0.15	1.55	8.22	1.14	0.35	22.14	0.00	0.00	0.65	0.41	16.93	0.30	0.41	3.44	33.10	0.10	0.14	17.20	0.31	11.11	0.37	1.27	2.25	8.56982	0.0231144	0.512146
2	6.87	1.05	0.63	2.23	2.95	37.67	23.44	0.20	1.43	10.95	1.32	0.33	16.90	0.00	0.04	0.45	0.37	13.64	0.23	0.15	2.02	36.76	0.16	0.19	19.87	0.55	12.96	0.30	0.94	1.68	5.48326	0.0575342	0.598307
2	4.59	0.76	0.21	0.99	2.63	37.83	25.49	0.10	1.44	8.88	1.52	0.40	20.47	0.00	0.08	0.41	0.44	15.68	0.32	0.21	3.33	35.18	0.14	0.15	16.95	0.29	11.91	0.41	1.68	3.25	8.24183	0.0236486	0.559389
2	7.57	0.70	0.58	1.72	4.57	35.61	19.00	0.25	1.42	12.57	1.75	0.61	21.61	0.00	0.00	0.62	0.48	16.67	0.23	0.19	3.42	33.08	0.15	0.18	17.04	0.99	11.40	0.33	1.14	2.24	4.7041	0.0461416	0.510573
2	5.06	0.68	0.47	1.42	2.49	37.33	20.93	0.34	2.40	11.41	1.85	0.40	17.32	0.00	0.03	0.57	0.47	14.56	0.22	0.19	1.28	38.23	0.15	0.07	20.42	0.27	14.61	0.28	0.94	1.32	7.37747	0.0411919	0.640261
2	6.41	1.04	0.87	2.03	2.47	37.67	22.57	0.23	1.21	11.81	1.56	0.29	15.61	0.00	0.03	0.38	0.43	11.86	0.17	0.28	2.46	38.56	0.14	0.17	19.54	0.36	13.26	0.32	1.44	2.88	5.87676	0.0736664	0.646004
1	7.77	0.43	0.59	1.97	4.78	34.20	14.49	0.41	2.06	13.99	2.52	0.82	21.60	0.00	0.00	0.74	0.44	15.02	0.38	0.69	4.33	34.47	0.14	0.20	17.66	0.20	13.34	0.32	0.84	1.38	4.40154	0.042173	0.542237
2	4.58	0.61	0.29	1.30	2.38	34.98	20.41	0.21	1.87	10.48	1.69	0.32	20.13	0.00	0.02	0.59	0.40	16.63	0.28	0.40	1.81	37.93	0.17	0.12	20.90	0.26	13.35	0.29	0.90	1.70	7.63755	0.0276718	0.63545
2	4.37	0.56	0.21	1.12	2.48	38.31	23.59	0.27	1.31	10.75	1.90	0.49	19.16	0.00	0.00	0.58	0.38	15.84	0.26	0.46	1.64	36.09	0.15	0.17	19.19	0.28	12.62	0.31	1.23	1.85	8.76659	0.0195349	0.583603
2	5.35	0.43	0.49	2.20	2.29	38.48	19.52	0.11	1.45	14.50	2.40	0.50	17.39	0.00	0.00	0.13	0.82	13.39	0.75	0.28	2.02	36.22	0.07	0.18	15.78	0.37	17.13	0.36	0.93	1.14	7.19252	0.0337931	0.591637
0	9.08	1.64	0.82	3.58	3.04	34.78	19.36	0.11	1.31	11.75	1.79	0.38	16.84	0.00	0.00	0.42	0.46	13.60	0.20	0.81	1.35	37.14	0.07	0.25	17.88	0.33	15.40	0.29	0.95	1.66	3.8304	0.0697872	0.611862
2	5.64	0.60	0.35	2.22	2.47	35.07	20.27	0.16	1.68	10.66	1.83	0.47	20.01	0.00	0.08	0.57	0.43	15.07	0.29	0.74	2.83	37.01	0.17	0.27	19.54	0.32	12.86	0.39	1.09	2.13	6.21809	0.032833	0.609519
2	5.87	0.37	0.25	1.94	3.31	35.40	19.64	0.10	1.08	12.44	1.59	0.55	19.73	0.00	0.08	0.52	0.31	13.69	0.28	0.78	4.07	37.03	0.12	0.36	20.06	0.25	11.32	0.39	1.40	2.79	6.03066	0.0200965	0.607049
2	5.99	0.36	0.26	2.40	2.97	34.29	19.18	0.21	1.05	11.47	1.89	0.49	18.89	0.00	0.00	0.63	0.30	15.56	0.28	0.24	1.88	38.89	0.28	0.41	21.09	0.32	12.80	0.35	1.24	2.13	5.72454	0.0226678	0.657259
2	5.30	0.59	0.27	2.22	2.22	36.97	23.56	0.16	1.67	9.50	1.80	0.28	17.97	0.00	0.00	0.34	0.37	13.92	0.35	0.60	2.39	37.52	0.21	0.37	20.22	0.24	12.71	0.36	1.11	2.01	6.97547	0.0284211	0.622842
2	5.83	0.78	0.50	2.19	2.38	33.76	20.54	0.35	1.29	9.95	1.33	0.30	18.56	0.00	0.09	0.58	0.35	14.55	0.25	0.66	2.08	39.96	0.47	0.45	21.80	0.29	13.61	0.31	0.98	1.79	5.79074	0.0502513	0.687188
2	5.09	0.97	0.42	1.50	2.20	37.82	23.04	0.34	1.58	10.80	1.72	0.34	18.42	0.00	0.08	0.42	0.32	16.10	0.22	0.13	1.15	36.42	0.04	0.20	17.25	0.34	16.02	0.26	0.80	1.30	7.43026	0.0388889	0.593837
2	8.04	0.33	0.74	2.46	4.51	34.76	15.90	0.00	1.10	14.12	2.99	0.65	17.36	0.00	0.36	0.27	0.61	12.66	0.29	0.90	2.27	37.26	0.15	0.55	17.25	0.41	15.72	0.35	0.95	1.62	4.32338	0.0524079	0.619348
2	6.24	0.45	0.40	2.06	3.33	33.87	19.11	0.16	1.54	10.96	1.66	0.44	19.66	0.00	0.22	0.69	0.33	14.51	0.23	0.23	3.45	37.86	0.15	0.36	19.27	0.25	12.94	0.37	1.31	2.85	5.42788	0.0364964	0.633428
1	7.78	0.46	0.36	2.06	4.90	37.14	18.74	0.15	1.61	13.79	2.14	0.71	15.42	0.00	0.30	0.20	0.43	12.09	0.21	0.20	1.99	37.55	0.12	0.48	18.51	0.34	14.57	0.34	1.11	1.78	4.77378	0.0261059	0.622307
1	7.67	0.49	0.39	2.64	4.15	35.89	18.51	0.24	1.36	13.02	2.16	0.60	18.25	0.00	0.25	0.38	0.43	14.01	0.36	0.68	2.14	35.84	0.08	0.40	17.36	0.33	15.19	0.28	0.75	1.24	4.67927	0.0299539	0.579841
2	8.55	0.63	0.40	3.80	3.72	38.36	21.69	0.12	1.27	12.36	2.36	0.56	15.76	0.00	0.00	0.30	0.47	12.03	0.24	0.62	2.10	35.10	0.09	0.43	16.75	0.36	14.35	0.27	0.88	1.71	4.48655	0.0323625	0.560077
2	4.70	0.55	0.21	1.03	2.91	35.76	23.81	0.00	1.07	9.12	1.41	0.35	18.59	0.00	0.21	0.54	0.39	13.56	0.20	1.45	2.24	38.85	0.19	0.20	21.10	0.32	12.23	0.38	1.65	2.40	7.60851	0.0230263	0.657917
2	6.04	0.96	0.30	1.25	3.53	36.39	22.50	0.09	2.62	9.18	1.49	0.51	18.03	0.00	0.06	0.94	0.24	15.17	0.19	0.16	1.27	36.97	0.35	0.11	22.03	0.27	11.72	0.06	0.72	1.51	6.02483	0.0326797	0.611479
1	6.12	0.96	0.90	1.63	2.63	32.43	14.84	0.43	2.35	12.64	1.75	0.42	19.45	0.00	0.03	0.91	0.47	14.86	0.27	0.54	2.37	39.72	0.19	0.19	21.09	0.29	14.42	0.11	1.09	2.06	5.29902	0.0712025	0.684828
2	5.84	0.63	0.60	1.47	3.14	35.00	18.34	0.27	1.55	13.86	1.90	0.58	16.22	0.00	0.05	0.43	0.48	13.30	0.22	0.34	1.40	39.26	0.15	0.15	19.95	0.30	16.00	0.06	0.79	1.51	5.99315	0.04329	0.688048
1	4.24	0.70	0.21	1.35	1.98	32.44	19.76	0.24	1.09	9.44	1.58	0.33	21.32	0.00	0.02	0.58	0.34	16.47	0.25	0.64	3.02	39.61	0.29	0.19	21.67	0.30	12.31	0.42	1.35	2.66	7.65094	0.0222458	0.682931
2	5.44	0.42	0.39	1.58	3.05	35.23	19.52	0.12	1.69	11.23	2.15	0.52	17.59	0.00	0.17	0.65	0.61	14.18	0.26	0.21	1.51	39.78	0.10	0.36	19.55	0.40	16.34	0.32	0.93	1.48	6.4761	0.0347284	0.682801
1	3.67	0.56	0.14	0.98	1.99	36.90	23.53	0.12	1.32	9.71	1.67	0.55	19.73	0.00	0.11	0.37	0.45	15.96	0.28	0.43	2.13	37.76	0.12	0.08	19.25	0.41	13.70	0.36	1.23	2.23	10.0545	0.0144181	0.626202
1	5.47	0.84	0.47	1.07	3.46	33.67	19.35	0.17	1.17	11.14	1.43	0.41	19.15	0.00	0.11	0.49	0.34	15.35	0.18	1.31	1.52	39.50	0.36	0.62	22.54	0.30	12.87	0.32	0.84	1.36	6.15539	0.0421903	0.677646
1	4.95	0.53	0.43	1.21	2.78	33.48	19.43	0.11	1.34	10.45	1.64	0.51	17.98	0.00	0.04	0.94	0.13	14.81	0.16	0.94	0.96	41.00	0.55	0.66	23.34	0.31	14.13	0.22	0.61	1.02	6.76364	0.0411483	0.726821
1	3.49	0.56	0.10	0.99	1.94	35.22	23.93	0.11	1.51	7.49	1.67	0.51	19.37	0.00	0.11	0.70	0.11	16.62	0.23	0.19	1.41	39.88	0.35	0.41	23.84	0.24	12.02	0.27	0.96	1.55	10.0917	0.0133511	0.686639
1	4.58	0.99	0.22	1.13	2.24	36.57	25.10	0.14	1.57	7.91	1.41	0.44	19.88	0.00	0.18	0.50	0.24	16.30	0.25	0.15	2.26	37.00	0.41	0.22	20.29	0.27	11.11	0.41	1.56	2.34	7.98472	0.0278129	0.606259
1	5.40	1.06	0.47	1.50	2.37	31.83	16.02	0.23	2.74	10.27	2.03	0.54	20.57	0.00	0.00	1.45	0.33	17.43	0.26	0.12	0.98	40.27	0.31	0.11	24.52	0.30	13.14	0.22	0.67	0.77	5.89444	0.0457644	0.696713
1	5.08	0.61	0.23	1.42	2.70	37.46	21.70	0.07	1.35	11.55	2.20	0.59	17.20	0.00	0.00	0.33	0.53	14.74	0.35	0.13	1.12	38.46	0.18	0.17	20.87	0.33	14.85	0.23	0.63	0.91	7.37402	0.0199134	0.64379
1	4.41	0.86	0.22	0.89	2.44	33.35	20.42	0.05	1.54	9.39	1.52	0.43	23.42	0.00	0.10	0.40	0.43	19.55	0.41	0.27	2.34	36.42	0.16	0.12	19.59	0.41	12.78	0.35	1.01	1.69	7.56236	0.0234292	0.595293
1	3.97	0.49	0.19	1.29	2.09	34.21	20.09	0.09	1.28	10.46	1.78	0.51	19.38	0.00	0.12	0.65	0.36	16.34	0.26	0.14	1.51	40.05	0.23	0.09	23.00	0.28	13.92	0.24	0.75	1.30	8.61713	0.0181644	0.695796
1	4.91	0.50	0.29	1.29	2.83	34.61	19.45	0.09	1.65	10.60	2.30	0.52	18.62	0.00	0.00	0.61	0.42	15.97	0.27	0.09	1.26	39.50	0.21	0.36	21.64	0.38	14.58	0.27	0.68	1.32	7.04888	0.0273585	0.679395
1	5.69	0.47	0.39	1.61	3.23	35.08	18.30	0.11	1.54	12.26	2.19	0.68	17.32	0.00	0.04	0.51	0.43	14.17	0.39	0.13	1.65	39.48	0.20	0.12	22.41	0.29	14.05	0.28	0.76	1.16	6.1652	0.0318108	0.679635
1	4.43	0.27	0.17	1.08	2.91	34.12	18.31	0.08	1.55	11.28	2.05	0.85	18.96	0.00	0.00	0.90	0.43	15.49	0.35	0.13	1.66	40.03	0.16	0.15	20.20	0.41	15.28	0.32	1.17	2.05	7.70203	0.0150709	0.696053
1	5.22	0.39	0.36	1.33	3.15	35.44	21.61	0.11	1.37	10.47	1.45	0.43	17.10	0.00	0.02	0.38	0.50	13.60	0.28	0.21	2.11	40.10	0.26	0.14	20.92	0.37	14.28	0.39	1.19	2.03	6.78927	0.034384	0.694252
1	4.94	0.31	0.26	1.22	3.15	38.57	18.14	0.11	1.84	13.78	2.31	0.80	16.39	0.00	0.03	0.58	0.55	12.53	0.30	0.24	2.24	38.11	0.16	0.11	19.60	0.28	13.35	0.36	1.34	2.52	7.80769	0.0188679	0.636227
1	6.05	0.42	0.47	1.42	3.74	31.83	18.12	0.09	2.14	9.59	1.44	0.44	17.81	0.00	0.00	0.95	0.41	13.59	0.28	0.16	2.42	42.36	0.46	0.23	23.74	0.36	14.12	0.32	1.02	1.80	5.26116	0.0490094	0.760639
1	4.23	0.38	0.11	1.11	2.57	32.54	18.68	0.11	2.57	8.51	2.21	0.46	18.74	0.00	0.00	0.73	0.33	15.46	0.24	0.16	1.82	42.53	0.31	0.08	22.85	0.32	14.79	0.31	1.27	2.30	7.69267	0.012926	0.766168
2	6.76	0.85	0.56	1.82	3.43	33.38	19.89	0.06	0.98	10.46	1.65	0.40	15.63	0.00	0.20	0.35	0.34	11.86	0.23	0.19	2.46	42.20	0.22	0.15	21.63	0.31	15.11	0.36	1.34	2.70	4.93787	0.0535373	0.756679
1	5.24	0.48	0.38	1.12	3.26	35.45	19.75	0.08	0.82	12.80	1.65	0.35	17.47	0.00	0.00	0.27	0.41	14.43	0.31	0.16	1.89	39.65	0.09	0.10	19.85	0.41	15.48	0.34	1.18	1.84	6.76527	0.0296875	0.68174
1	4.52	0.43	0.27	1.43	2.39	33.01	19.00	0.11	1.34	10.49	1.58	0.49	20.04	0.00	0.00	0.53	0.57	15.58	0.39	0.15	2.82	40.18	0.24	0.11	21.80	0.31	14.22	0.39	1.08	1.67	7.3031	0.0257388	0.697933
2	3.69	0.70	0.34	1.11	1.54	31.29	19.65	0.15	1.52	8.43	1.27	0.24	24.26	0.00	0.00	0.93	0.26	20.30	0.30	0.18	2.29	38.43	0.25	0.14	22.39	0.29	12.29	0.27	0.91	1.66	8.47967	0.0403321	0.648717
2	5.26	0.44	0.40	1.26	3.16	34.81	20.05	0.18	1.94	10.57	1.76	0.31	17.98	0.00	0.00	0.59	0.32	15.35	0.24	0.18	1.30	39.93	0.14	0.08	20.92	0.30	15.09	0.32	1.09	1.74	6.61787	0.037843	0.687855
0	4.49	0.34	0.37	1.31	2.77	33.17	19.32	0.11	1.39	10.18	1.80	0.88	18.99	0.00	0.00	0.61	0.39	15.50	0.39	0.33	1.77	41.36	0.19	0.06	21.40	0.36	15.97	0.35	1.12	1.63	7.38753	0.0363458	0.730097
2	5.43	0.47	0.31	1.34	3.31	36.93	19.28	0.10	1.45	12.69	1.67	0.74	17.90	0.00	0.03	0.44	0.59	14.35	0.28	0.25	1.96	38.77	0.10	0.05	19.27	0.44	14.86	0.32	1.13	2.16	6.8011	0.0244287	0.643379
2	5.40	0.29	0.35	1.22	3.54	35.90	21.00	0.26	1.28	11.48	1.55	0.33	15.34	0.00	0.00	0.59	0.54	12.23	0.32	0.23	1.43	41.15	0.12	0.06	21.47	0.41	15.06	0.33	1.29	2.03	6.64815	0.0304878	0.726518
0	4.88	0.39	0.34	1.34	2.81	33.25	17.80	0.11	1.26	11.82	1.80	0.34	18.93	0.00	0.00	0.73	0.51	15.11	0.24	0.17	2.17	40.77	0.23	0.08	20.52	0.39	15.68	0.36	1.15	2.10	6.81352	0.0287648	0.714511
2	4.22	0.31	0.09	1.27	2.45	35.72	18.31	0.11	1.01	13.58	2.35	0.36	16.96	0.00	0.00	0.35	0.35	13.69	0.35	0.18	2.04	41.21	0.11	0.09	22.98	0.34	14.82	0.27	0.81	1.55	8.46445	0.00662739	0.724253
1	5.49	0.22	0.66	1.21	3.70	38.67	19.71	0.06	1.50	10.49	2.42	0.49	16.22	0.00	0.00	0.24	0.46	13.59	0.36	0.21	1.36	37.71	0.07	0.10	17.71	0.34	16.37	0.32	0.92	1.67	7.04372	0.0629171	0.624545
2	4.39	0.34	0.30	0.96	2.80	34.61	18.65	0.00	1.66	12.51	1.41	0.38	19.29	0.00	0.00	0.49	0.28	16.56	0.20	0.20	1.56	39.42	0.00	0.07	21.14	0.37	14.84	0.27	0.90	1.57	7.88383	0.0239808	0.676274
2	6.38	0.27	0.35	1.03	4.73	34.85	17.67	0.00	2.76	12.01	1.80	0.61	17.92	0.00	0.00	0.56	0.37	15.40	0.22	0.16	1.21	38.54	0.00	1.09	18.31	0.29	15.81	0.25	0.96	1.63	5.46238	0.0291424	0.651564
2	4.21	0.26	0.20	1.14	2.61	34.93	18.02	0.00	1.58	13.03	1.77	0.53	17.21	0.00	0.00	0.39	0.32	13.79	0.22	0.26	2.23	41.76	0.09	0.19	20.17	0.32	15.71	0.35	1.46	3.22	8.29691	0.0153492	0.741083
2	7.32	1.51	0.75	1.99	3.07	31.98	16.90	0.07	1.07	12.08	1.56	0.30	17.02	0.00	0.00	0.56	0.35	14.41	0.25	0.10	1.35	41.88	0.25	0.15	22.37	0.38	15.92	0.24	0.83	1.53	4.36885	0.0620861	0.743608
2	5.53	0.82	0.49	1.49	2.77	35.72	21.82	0.12	1.49	10.55	1.43	0.31	19.21	0.00	0.00	0.66	0.36	16.24	0.27	0.24	1.44	37.34	0.00	0.19	19.74	0.34	14.15	0.31	0.95	1.43	6.45931	0.0464455	0.617598
1	4.02	0.34	0.28	1.22	2.19	35.14	18.34	0.18	1.41	12.39	1.83	0.42	16.92	0.00	0.00	0.72	0.50	14.14	0.29	0.10	1.17	43.16	0.32	0.22	23.17	0.40	15.57	0.24	0.73	1.29	8.74129	0.0225989	0.769615
1	3.95	0.39	0.15	1.03	2.28	33.23	19.39	0.09	1.09	9.80	1.99	0.47	17.86	0.00	0.00	0.75	0.42	14.28	0.27	0.12	2.02	43.14	0.29	0.17	23.68	0.38	14.32	0.32	1.31	2.32	8.41266	0.0153061	0.783794
2	4.87	0.59	0.41	1.25	2.62	34.94	19.36	0.30	1.70	11.30	1.64	0.44	19.24	0.00	0.00	0.79	0.45	14.34	0.38	0.42	2.86	39.41	0.22	0.15	21.88	0.33	14.69	0.23	0.65	1.13	7.17454	0.0362832	0.667401
1	4.16	0.36	0.22	1.23	2.35	37.33	21.79	0.09	2.07	11.17	1.97	0.39	16.01	0.00	0.00	0.45	0.27	13.34	0.24	0.16	1.55	40.35	0.20	0.07	20.77	0.32	16.04	0.26	0.80	1.71	8.97356	0.0196956	0.701739
2	5.78	0.38	0.34	1.12	3.94	34.40	19.86	0.00	1.37	11.11	1.61	0.45	19.46	0.00	0.00	0.51	0.30	15.81	0.21	0.16	2.47	38.50	0.14	0.16	20.02	0.33	13.19	0.32	1.26	2.45	5.95156	0.0306031	0.64554
2	3.91	0.70	0.18	1.15	2.37	41.54	30.11	0.19	1.54	8.34	1.80	0.29	17.19	0.00	0.12	0.50	0.35	13.87	0.18	0.17	2.00	35.19	0.21	0.12	18.85	0.35	11.17	0.33	1.37	2.42	10.624	0.0215827	0.561782
2	5.44	0.42	0.33	1.17	3.52	38.19	20.19	0.00	1.45	13.85	2.19	0.51	15.87	0.00	0.00	0.39	0.36	13.54	0.22	0.14	1.22	38.33	0.15	0.18	19.53	0.41	15.35	0.27	0.77	1.49	7.02022	0.0238267	0.644202
2	4.31	0.79	0.36	1.00	2.00	39.53	24.19	0.18	2.31	10.81	1.73	0.31	18.35	0.00	0.00	0.35	0.37	15.93	0.36	0.17	1.17	35.43	0.15	0.03	19.27	0.34	13.33	0.25	0.70	1.18	9.17169	0.0333025	0.569706
1	4.78	0.33	0.24	1.20	3.01	39.82	23.85	0.08	1.49	12.12	1.88	0.40	16.22	0.00	0.00	0.12	0.27	13.39	0.27	0.41	1.76	37.60	0.15	0.03	19.76	0.30	13.70	0.28	1.01	2.08	8.33054	0.019802	0.618218
2	6.57	0.62	0.81	1.16	3.98	34.92	22.14	0.33	1.22	10.12	0.90	0.21	19.82	0.00	0.04	0.48	0.39	16.81	0.26	0.21	1.74	37.04	0.15	0.03	21.06	0.37	12.61	0.26	0.97	1.81	5.31507	0.0800395	0.604143
2	4.20	0.33	0.18	1.08	2.47	36.45	21.06	0.19	1.65	11.02	2.09	0.54	14.97	0.00	0.05	0.35	0.49	12.32	0.27	0.08	1.41	42.66	0.24	0.15	23.11	0.45	15.54	0.31	1.01	1.50	8.67857	0.0163339	0.76699
2	4.62	0.61	0.31	1.13	2.65	35.31	21.29	0.21	1.33	10.61	1.35	0.52	18.94	0.00	0.00	0.95	0.40	15.05	0.21	0.13	2.17	39.16	0.36	0.13	21.51	0.29	12.44	0.32	1.25	2.45	7.64286	0.0292177	0.665194
1	5.48	0.41	0.42	1.51	3.14	33.85	16.92	0.23	1.50	12.72	1.61	0.61	17.31	0.00	0.06	0.98	0.43	14.20	0.22	0.11	1.31	41.59	0.48	0.23	23.02	0.43	14.67	0.28	0.83	1.39	6.17701	0.0330189	0.734287
2	5.66	0.94	0.41	1.19	3.25	33.39	19.23	0.00	1.03	11.19	1.83	0.61	19.43	0.00	0.10	0.69	0.49	16.17	0.38	0.16	1.44	38.74	0.13	0.12	21.01	0.34	14.04	0.31	0.99	1.47	5.89929	0.0366399	0.662449
2	5.90	0.55	0.55	1.20	3.60	33.96	19.48	0.01	1.42	10.67	1.87	0.47	19.50	0.00	0.05	0.60	0.50	15.72	0.39	0.20	2.05	38.26	0.16	0.12	19.24	0.46	14.72	0.33	1.05	1.90	5.75593	0.0515464	0.644542
1	6.83	0.36	0.30	1.41	4.76	36.04	18.61	0.00	1.31	13.30	2.15	0.67	17.04	0.00	0.04	0.67	0.48	13.77	0.37	0.23	1.77	37.90	0.08	0.09	21.74	0.31	13.20	0.26	0.74	1.24	5.27672	0.0225564	0.632616
1	5.69	0.58	0.26	1.51	3.34	35.15	21.18	0.08	1.63	10.04	1.78	0.44	18.89	0.00	0.03	0.94	0.58	15.34	0.39	0.17	1.44	37.53	0.18	0.18	21.20	0.33	13.53	0.25	0.67	0.96	6.1775	0.0258964	0.628327
2	6.38	0.75	0.49	1.20	3.09	35.48	18.86	0.14	1.58	12.22	2.17	0.51	17.78	0.00	0.05	0.59	0.47	14.95	0.33	0.18	1.21	38.14	0.12	0.09	19.49	0.35	15.37	0.28	0.85	1.35	5.56113	0.0400982	0.639504
1	3.65	0.23	0.15	1.15	1.70	33.19	20.95	0.19	1.27	8.99	1.43	0.36	22.46	0.00	0.06	0.73	0.47	16.81	0.41	0.29	3.69	37.87	0.27	0.16	20.46	0.34	12.89	0.40	1.22	1.78	9.09315	0.0166852	0.638617
2	4.90	0.43	0.18	1.12	3.07	36.32	21.73	0.00	1.63	10.20	2.10	0.66	17.96	0.00	0.04	0.61	0.57	13.97	0.57	0.35	1.92	38.55	0.12	0.11	21.06	0.39	14.95	0.29	0.66	0.80	7.41224	0.0176471	0.651403
1	5.34	0.65	0.32	1.26	3.11	33.98	18.58	0.17	1.80	11.32	1.60	0.51	19.63	0.00	0.06	0.44	0.60	15.52	0.39	0.34	2.23	38.56	0.25	0.19	20.61	0.37	13.90	0.39	1.06	1.49	6.3633	0.0282686	0.654114
2	6.98	0.35	0.51	1.30	4.82	35.45	20.75	0.08	1.36	11.32	1.50	0.45	16.88	0.00	0.03	0.38	0.60	13.86	0.29	0.24	1.48	38.47	0.09	0.10	19.89	0.44	14.99	0.30	0.96	1.37	5.0788	0.045053	0.648626
1	5.42	0.31	0.26	1.27	3.58	34.92	18.63	0.00	1.71	11.94	2.07	0.57	18.45	0.00	0.10	0.55	0.59	15.14	0.36	0.23	1.48	39.34	0.18	0.12	20.80	0.35	14.89	0.32	0.96	1.48	6.4428	0.0217755	0.669161
2	5.55	0.84	0.41	1.49	2.91	32.67	21.77	0.14	1.66	7.30	1.45	0.35	18.10	0.00	0.06	0.71	0.41	15.46	0.29	0.16	1.04	41.72	0.37	0.13	23.84	0.42	14.73	0.24	0.71	1.03	5.88649	0.0561644	0.740767
2	5.49	0.33	0.30	1.27	3.33	36.53	20.97	0.11	1.75	11.55	1.80	0.65	18.98	0.00	0.08	0.58	0.55	15.50	0.40	0.29	1.58	36.50	0.18	0.11	19.60	0.34	13.80	0.28	0.79	1.22	6.65392	0.025974	0.598361
1	3.73	0.42	0.23	0.92	2.16	40.78	27.90	0.22	1.84	9.02	1.38	0.40	16.54	0.00	0.00	0.56	0.37	13.53	0.21	0.23	1.64	37.37	0.19	0.08	20.57	0.30	12.82	0.28	1.00	1.76	10.933	0.0254989	0.612121
1	5.66	0.81	0.37	1.28	3.10	33.93	19.30	0.34	1.61	10.78	1.50	0.40	23.06	0.00	0.08	0.60	0.46	18.86	0.39	0.50	2.17	35.40	0.12	0.22	18.31	0.37	12.97	0.32	1.01	1.78	5.9947	0.0343228	0.565044
2	8.00	0.91	0.71	2.04	4.34	33.49	16.31	0.24	1.83	12.57	2.04	0.50	17.19	0.00	0.10	0.41	0.56	13.23	0.37	0.47	2.05	39.24	0.20	0.28	19.76	0.39	15.12	0.36	1.11	1.72	4.18625	0.0564837	0.668712
2	5.35	0.42	0.37	1.22	3.22	37.75	21.61	0.13	1.79	11.49	2.17	0.57	16.79	0.00	0.07	0.47	0.55	13.79	0.37	0.30	1.24	37.91	0.10	0.10	20.05	0.31	14.77	0.31	0.83	1.16	7.05607	0.0322019	0.632994
2	5.26	0.24	0.29	1.12	3.57	36.88	19.17	0.40	1.77	13.11	1.82	0.61	18.08	0.00	0.07	0.64	0.67	14.56	0.26	0.29	1.59	37.87	0.40	0.18	20.50	0.39	12.92	0.36	1.15	1.70	7.01141	0.0221205	0.628861
2	4.27	0.43	0.25	1.20	2.39	38.68	25.37	0.16	1.50	9.47	1.66	0.52	17.55	0.00	0.06	0.48	0.52	13.97	0.31	0.33	1.88	37.58	0.17	0.13	19.49	0.37	13.88	0.36	1.13	1.72	9.05855	0.0263992	0.621157
1	5.70	0.58	0.28	1.37	3.47	39.17	24.23	0.14	1.21	11.14	1.87	0.58	18.35	0.00	0.04	0.62	0.34	14.90	0.24	0.23	1.98	34.83	0.17	0.09	19.28	0.29	11.73	0.27	0.92	1.74	6.87193	0.0251346	0.550933
1	6.25	0.61	0.26	1.38	4.04	34.23	20.11	0.13	1.57	9.85	2.07	0.50	22.63	0.00	0.07	0.49	0.51	16.28	0.72	0.76	3.80	34.52	0.16	0.09	18.85	0.32	11.64	0.36	0.98	1.80	5.4768	0.0263959	0.546981
1	4.92	0.43	0.35	1.32	2.82	35.14	18.64	0.11	1.42	12.62	1.80	0.55	18.27	0.00	0.04	0.41	0.66	14.78	0.33	0.19	1.86	39.84	0.20	0.13	20.52	0.35	15.56	0.32	0.99	1.47	7.14228	0.0277338	0.68301
1	3.83	0.71	0.20	1.03	1.89	38.86	23.44	0.39	1.38	11.33	1.84	0.48	18.39	0.00	0.07	0.45	0.49	14.44	0.29	0.35	2.30	36.85	0.15	0.08	18.90	0.30	12.96	0.39	1.28	2.45	10.1462	0.0176523	0.603307
1	5.35	0.77	0.49	1.78	2.34	35.24	20.53	0.13	1.48	11.12	1.63	0.35	22.73	0.00	0.04	0.44	0.51	16.65	0.41	0.43	4.25	34.41	0.09	0.08	17.82	0.32	12.32	0.34	1.11	2.02	6.58692	0.0440647	0.54343
1	6.02	0.42	0.22	1.07	4.31	37.65	20.57	0.16	1.68	13.11	1.44	0.69	17.86	0.00	0.06	0.53	0.43	14.54	0.31	0.22	1.77	36.25	0.06	0.16	17.89	0.40	13.85	0.35	1.23	1.95	6.25415	0.0167811	0.589144
2	4.05	0.36	0.22	1.34	2.13	35.73	20.26	0.12	1.56	11.00	2.24	0.55	18.86	0.00	0.04	0.41	0.50	14.87	0.38	0.23	2.43	39.15	0.20	0.16	20.70	0.38	14.09	0.35	1.15	1.80	8.82222	0.02	0.667633
2	6.37	0.27	0.72	1.54	3.84	37.07	16.87	0.22	1.57	15.15	1.80	0.67	16.72	0.00	0.16	0.56	0.74	12.66	0.30	0.21	2.09	37.91	0.16	0.38	18.75	0.35	14.87	0.31	1.01	1.76	5.81947	0.0475248	0.630153
2	4.39	0.50	0.29	1.34	2.27	39.42	25.97	0.19	1.29	10.06	1.50	0.49	16.03	0.00	0.08	0.37	0.43	12.49	0.26	0.28	2.12	38.20	0.17	0.11	19.53	0.35	14.01	0.36	1.28	1.99	8.9795	0.028827	0.638369
2	7.20	0.27	0.59	1.26	5.09	34.06	18.72	0.17	1.15	11.78	1.66	0.58	19.06	0.00	0.10	0.73	0.44	14.18	0.21	0.52	2.88	37.83	0.19	0.13	19.82	0.29	12.76	0.41	1.45	2.41	4.73056	0.0500849	0.627155
1	5.54	0.44	0.39	1.31	3.40	33.17	19.69	0.10	1.47	9.84	1.69	0.38	21.91	0.00	0.11	0.85	0.38	18.01	0.25	0.19	2.12	36.97	0.16	0.23	18.02	0.29	14.37	0.32	1.16	2.11	5.98736	0.0396341	0.609865
1	4.99	0.40	0.34	1.38	2.87	34.82	19.76	0.14	1.31	10.15	1.92	0.54	17.99	0.00	0.05	0.49	0.45	13.98	0.20	0.22	2.50	40.36	0.21	0.15	19.33	0.44	14.74	0.41	1.63	2.96	6.97796	0.0334975	0.69827
1	4.47	0.94	0.26	1.09	2.18	38.37	24.18	0.13	1.33	10.43	1.88	0.42	19.17	0.00	0.00	0.32	0.52	15.69	0.34	1.09	1.21	35.87	0.16	0.18	18.38	0.36	14.14	0.35	0.84	1.11	8.58389	0.0249281	0.578455
1	5.39	0.45	0.30	1.34	3.30	38.19	22.09	0.18	1.44	11.54	2.38	0.56	16.98	0.00	0.00	0.52	0.65	12.62	0.22	0.72	2.25	37.49	0.14	0.17	18.69	0.28	14.57	0.37	1.12	1.81	7.08534	0.0259965	0.619055
2	5.43	0.67	0.25	1.16	3.35	36.24	20.15	0.09	2.11	11.12	2.15	0.63	19.25	0.00	0.00	0.37	0.69	15.94	0.41	0.32	1.52	36.83	0.12	0.19	18.19	0.31	15.60	0.32	0.81	1.04	6.67403	0.022482	0.604563
0	8.10	0.42	0.88	1.67	5.19	31.83	18.75	0.14	1.84	9.65	1.16	0.29	18.27	0.00	0.03	0.59	0.51	15.16	0.23	0.36	1.39	40.17	0.36	0.25	22.14	0.39	14.47	0.27	0.78	1.27	3.92963	0.0911917	0.690206
0	5.58	0.40	0.34	1.15	3.69	36.20	19.64	0.09	1.60	12.27	1.95	0.65	16.20	0.00	0.04	0.48	0.59	13.32	0.20	0.41	1.16	40.26	0.20	0.28	21.32	0.38	15.42	0.28	0.82	1.30	6.48746	0.0277099	0.694377
0	8.97	0.45	1.06	1.47	5.99	35.50	17.67	0.16	1.41	14.28	1.53	0.45	17.93	0.00	0.00	0.61	0.39	14.38	0.28	0.16	2.11	35.08	0.12	0.33	17.25	0.31	12.95	0.37	1.33	2.07	3.95764	0.0742297	0.562179
0	6.43	0.71	1.12	1.44	3.11	34.28	18.15	0.15	1.58	11.75	2.09	0.56	19.03	0.00	0.00	0.44	0.50	16.21	0.33	0.26	1.29	37.66	0.16	0.12	19.21	0.38	15.82	0.26	0.66	1.07	5.33126	0.0953191	0.630398
1	4.73	0.58	0.54	1.07	2.73	33.34	21.38	0.13	1.18	8.68	1.61	0.36	22.74	0.00	0.13	0.71	0.34	19.21	0.30	0.20	1.85	37.25	0.40	0.17	21.98	0.33	11.81	0.27	0.78	1.30	7.04863	0.062212	0.612564
2	7.88	0.55	0.98	1.39	4.96	34.12	19.89	0.23	1.40	10.65	0.37	0.37	15.74	0.00	0.07	0.74	0.46	12.45	0.19	0.19	1.64	40.51	0.31	0.12	21.49	0.29	14.86	0.28	0.97	1.92	4.32995	0.0920188	0.701593
2	5.32	0.35	0.30	1.51	2.94	36.35	20.54	0.11	1.55	11.78	1.85	0.52	17.00	0.00	0.00	0.74	0.49	13.80	0.31	0.18	1.48	38.88	0.26	0.12	21.06	0.33	14.99	0.26	0.67	0.98	6.83271	0.0254669	0.66269
1	5.11	0.41	0.76	1.51	2.43	36.34	19.66	0.13	1.59	12.52	1.97	0.47	16.61	0.00	0.11	0.56	0.36	13.60	0.23	0.24	1.51	39.95	0.19	0.25	20.53	0.25	15.54	0.30	0.96	1.67	7.11155	0.0607029	0.688081
2	5.98	0.53	0.29	1.65	3.51	38.27	21.43	0.00	1.44	12.22	2.42	0.76	15.49	0.00	0.11	0.50	0.55	12.59	0.25	0.22	1.27	38.40	0.20	0.13	19.33	0.42	15.18	0.37	0.97	1.50	6.39967	0.0237316	0.642785
2	5.23	1.33	0.39	1.12	2.43	35.07	22.02	0.10	1.47	9.67	1.39	0.48	23.03	0.00	0.03	0.39	0.45	18.78	0.45	0.22	2.71	34.61	0.31	0.17	18.22	0.31	11.93	0.33	1.09	1.91	6.70554	0.0403309	0.546502
2	4.56	0.53	0.24	0.74	3.05	34.28	20.68	0.05	1.63	9.57	1.81	0.54	21.63	0.00	0.00	0.76	0.26	18.83	0.49	0.14	1.20	36.56	0.36	0.08	23.33	0.33	10.59	0.21	0.56	0.92	7.51754	0.0250784	0.604597
1	5.33	0.63	0.51	1.18	3.01	37.24	23.32	0.09	1.52	10.47	1.77	0.27	17.61	0.00	0.16	0.56	0.54	14.02	0.34	0.15	1.84	37.46	0.16	0.10	19.85	0.29	13.72	0.33	1.05	1.64	6.98687	0.0487106	0.622466
2	6.97	0.49	0.70	1.40	4.39	35.55	21.40	0.00	1.60	10.39	1.81	0.35	15.76	0.00	0.00	0.44	0.53	12.99	0.34	0.27	1.19	39.36	0.16	0.17	20.36	0.41	15.39	0.33	0.97	1.28	5.10043	0.0673725	0.67536
2	5.29	0.57	0.30	1.50	2.99	33.44	16.84	0.12	1.09	13.32	1.71	0.36	21.75	0.00	0.08	0.53	0.58	15.47	0.50	0.45	4.14	37.08	0.13	0.08	19.74	0.27	13.55	0.39	1.06	1.60	6.32136	0.0225225	0.613095
2	6.28	0.62	0.36	1.64	3.66	34.20	19.00	0.24	1.45	11.23	1.82	0.46	22.34	0.00	0.00	0.57	0.51	17.29	0.45	0.34	3.18	34.87	0.14	0.05	17.64	0.29	13.29	0.37	1.05	1.75	5.44586	0.032057	0.555078
2	5.03	0.86	0.54	1.26	2.45	35.36	20.57	0.25	1.42	10.68	1.90	0.54	21.15	0.00	0.03	0.80	0.38	17.45	0.30	0.20	1.99	36.42	0.22	0.08	19.20	0.30	12.89	0.31	1.13	2.01	7.02982	0.0505618	0.59181
2	4.52	0.53	0.49	1.18	2.39	32.12	15.83	0.24	1.58	12.79	1.74	0.56	23.08	0.00	0.17	1.13	0.29	18.09	0.32	0.24	2.84	38.31	0.45	0.13	21.75	0.31	12.89	0.27	0.86	1.47	7.10619	0.0383112	0.641494
1	5.12	0.54	0.24	1.73	2.61	34.94	20.08	0.08	1.59	11.01	1.88	0.30	18.78	0.00	0.15	0.64	0.45	14.47	0.32	0.21	2.54	38.97	0.22	0.10	21.45	0.24	13.31	0.35	1.19	1.85	6.82422	0.0217984	0.662305
2	5.01	0.69	0.38	1.10	2.84	37.48	22.09	0.19	1.54	11.64	1.82	0.68	19.04	0.00	0.26	0.67	0.30	15.76	0.22	0.19	1.64	36.47	0.41	0.06	20.50	0.28	11.78	0.28	1.06	1.87	7.48104	0.032646	0.592719
2	5.35	1.23	0.77	1.69	1.66	36.60	22.44	0.08	1.16	8.26	1.37	0.29	20.13	0.00	0.08	0.75	0.28	16.20	0.22	0.36	2.24	38.86	0.29	0.12	21.07	0.32	13.03	0.30	1.18	2.26	6.84112	0.0932203	0.625966
1	4.46	0.51	0.21	1.09	2.67	33.67	18.79	0.09	1.25	11.17	1.99	0.38	20.37	0.00	0.21	0.82	0.36	15.97	0.33	0.25	2.43	39.92	0.23	0.15	21.09	0.34	13.13	0.40	1.26	2.08	7.54933	0.0188004	0.682393
0	6.00	0.65	0.62	1.45	3.28	35.40	20.32	0.14	1.56	10.47	2.29	0.62	17.28	0.00	0.09	0.71	0.35	13.50	0.32	0.20	2.11	39.22	0.58	0.17	21.73	0.30	12.70	0.32	1.13	2.00	5.9	0.0592168	0.668371
0	6.47	0.78	0.51	1.20	3.99	35.98	22.08	0.05	1.49	10.25	1.69	0.44	19.39	0.00	0.21	0.80	0.37	15.03	0.36	0.40	2.42	35.85	0.31	0.14	18.85	0.33	12.64	0.32	1.15	1.84	5.56105	0.0497561	0.579722
1	5.61	0.46	1.06	1.64	2.45	36.88	20.66	0.11	1.29	12.01	2.40	0.41	16.69	0.00	0.00	0.36	0.39	13.70	0.35	0.27	1.62	38.81	0.21	0.06	20.91	0.25	13.93	0.35	1.09	1.54	6.57398	0.0882598	0.655796
1	5.10	0.69	0.19	1.42	3.16	40.47	20.38	0.12	1.36	15.84	2.16	0.61	15.54	0.00	0.15	0.44	0.42	11.65	0.24	0.26	2.38	37.05	0.16	0.11	19.03	0.29	13.34	0.32	1.22	2.22	7.93529	0.0119949	0.606284
2	6.39	0.39	0.63	1.33	4.54	38.66	22.50	0.00	1.22	12.69	1.77	0.48	14.98	0.00	0.06	0.35	0.56	12.24	0.26	0.27	1.24	36.95	0.16	0.07	19.05	0.44	14.56	0.30	0.86	1.29	6.05008	0.0496454	0.615526
2	4.91	0.34	0.25	1.22	3.10	38.17	20.50	0.19	1.20	13.56	2.17	0.55	16.52	0.00	0.11	0.40	0.50	13.16	0.38	0.30	1.67	38.26	0.15	0.06	19.84	0.40	15.37	0.29	0.79	1.19	7.77393	0.0184366	0.641946
1	4.10	2.15	0.17	0.46	1.32	26.95	22.25	0.10	0.94	3.14	0.41	0.11	31.19	0.02	0.02	1.22	0.13	28.67	0.42	0.10	0.61	35.30	0.79	0.09	24.12	0.28	8.94	0.20	0.29	0.53	6.57317	0.0541401	0.567159
1	5.20	0.48	0.28	1.13	3.33	33.99	20.20	0.00	1.28	10.50	1.66	0.35	20.88	0.00	0.00	0.37	0.50	14.41	0.91	0.65	4.04	37.89	0.18	0.13	20.01	0.33	13.88	0.40	1.13	1.57	6.53654	0.0266667	0.630764
2	5.59	1.51	0.27	1.37	2.44	34.21	24.66	0.09	1.18	6.95	1.14	0.19	20.31	0.00	0.19	0.84	0.23	16.67	0.31	0.25	1.82	37.69	0.74	0.11	22.79	0.26	11.25	0.26	0.78	1.34	6.11986	0.0388489	0.627017
1	5.27	0.44	0.32	1.58	2.93	35.87	18.11	0.17	1.56	13.25	2.25	0.53	17.11	0.00	0.05	0.38	0.64	14.12	0.33	0.15	1.44	39.60	0.15	0.10	20.61	0.43	15.84	0.29	0.79	1.11	6.80645	0.0241509	0.679828
2	5.71	0.86	0.33	1.71	2.81	36.37	21.62	0.12	1.28	11.08	1.80	0.47	17.97	0.00	0.09	0.32	0.76	14.25	0.41	0.21	1.93	37.51	0.17	0.13	19.31	0.35	14.74	0.32	0.86	1.29	6.36953	0.0297834	0.624646
1	4.85	0.73	0.25	1.49	2.38	35.13	20.97	0.14	2.10	9.62	1.82	0.48	18.43	0.00	0.00	0.64	0.49	15.71	0.28	0.15	1.16	39.84	0.29	0.10	22.13	0.29	14.70	0.25	0.77	1.01	7.2433	0.0259875	0.682075
2	5.11	0.75	0.15	1.08	3.13	34.37	21.11	0.06	2.21	8.70	1.77	0.52	19.02	0.05	0.04	0.59	0.60	15.93	0.41	0.11	1.29	39.08	0.29	0.18	24.83	0.37	11.19	0.26	0.70	0.91	6.72603	0.0172414	0.668034
0	9.61	3.57	0.59	2.12	3.33	33.36	21.10	0.06	2.63	7.86	1.28	0.43	18.72	0.00	0.04	1.11	0.39	15.59	0.28	0.12	1.19	35.90	0.21	0.12	20.35	0.33	12.69	0.21	0.64	1.07	3.47138	0.0750636	0.581942
2	5.18	0.77	0.39	1.35	2.67	34.49	20.66	0.25	1.46	9.85	1.90	0.37	19.54	0.00	0.09	0.66	0.49	15.09	0.27	0.16	2.78	38.72	0.34	0.12	21.11	0.38	12.58	0.36	1.26	2.10	6.6583	0.0395939	0.653944
2	6.00	0.93	0.57	1.44	3.06	33.01	19.17	0.24	1.82	9.75	1.59	0.44	20.77	0.02	0.03	0.88	0.49	14.87	0.63	0.63	3.22	38.07	0.48	0.18	22.81	0.39	11.90	0.30	0.72	1.01	5.50167	0.0584615	0.636835
2	4.99	0.38	0.19	1.20	3.22	37.63	20.02	0.00	1.50	12.92	2.50	0.69	16.60	0.00	0.08	0.48	0.61	13.05	0.38	0.23	1.77	38.75	0.10	0.09	21.36	0.31	13.83	0.30	0.96	1.50	7.54108	0.0147059	0.65434
2	6.99	0.68	0.44	1.61	4.26	38.93	20.24	0.15	1.39	14.33	2.10	0.02	14.37	0.00	0.06	0.32	0.73	11.29	0.26	0.32	1.39	37.65	0.11	0.10	19.26	0.36	15.23	0.30	0.81	1.15	5.56938	0.0307048	0.624482
1	6.30	0.74	0.49	1.31	3.76	38.12	24.16	0.12	1.65	9.99	1.65	0.55	17.05	0.00	0.05	0.59	0.48	14.43	0.23	0.23	1.04	36.69	0.29	0.13	19.25	0.40	14.07	0.28	0.82	1.16	6.05079	0.049049	0.596877
1	5.38	0.44	0.30	1.31	3.33	37.36	21.82	0.13	1.37	11.52	2.00	0.52	16.53	0.00	0.10	0.58	0.57	13.58	0.31	0.21	1.18	38.66	0.32	0.13	20.91	0.37	14.19	0.32	0.92	1.20	6.94424	0.0260417	0.652269
0	5.01	0.55	0.25	0.91	3.32	31.29	18.28	0.13	1.93	8.86	1.47	0.62	21.41	0.00	0.03	0.94	0.41	17.66	0.31	0.17	1.89	40.11	0.32	0.13	26.27	0.33	10.34	0.25	0.75	1.36	6.24551	0.0282167	0.695027
2	5.60	0.95	0.36	1.50	2.79	33.05	20.60	0.10	1.14	9.11	1.70	0.40	20.64	0.00	0.16	0.42	0.79	14.32	0.48	0.46	4.10	38.87	0.20	0.17	20.75	0.38	13.87	0.37	1.05	1.71	5.90179	0.039517	0.655591
2	4.54	0.41	0.36	1.18	2.59	36.54	19.86	0.21	1.55	11.89	2.42	0.61	17.85	0.00	0.04	0.58	0.47	14.34	0.23	0.22	1.97	39.58	0.19	0.15	19.70	0.40	13.78	0.39	1.62	2.83	8.04846	0.0302775	0.671644
1	4.56	0.79	0.10	0.83	2.84	39.87	26.18	0.08	1.58	9.73	1.74	0.56	15.92	0.00	0.11	0.31	0.56	12.50	0.33	0.33	1.78	37.99	0.20	0.18	19.30	0.39	14.03	0.42	1.19	1.87	8.74342	0.0102775	0.629495
1	4.00	0.38	0.10	0.91	2.61	38.50	24.93	0.09	1.10	9.65	2.15	0.58	15.65	0.00	0.04	0.46	0.38	12.62	0.18	0.31	1.66	40.24	0.23	0.16	21.96	0.36	13.48	0.45	1.17	1.99	9.625	0.0103627	0.692003
1	4.69	0.48	0.15	1.17	2.89	38.27	23.34	0.10	1.51	10.78	2.00	0.54	17.48	0.00	0.07	0.39	0.53	13.32	0.33	0.33	2.51	37.41	0.11	0.07	18.09	0.31	14.42	0.41	1.32	2.23	8.15991	0.0139147	0.618961
2	4.77	0.59	0.18	0.95	3.06	35.42	22.40	0.00	1.24	9.45	1.73	0.60	20.03	0.00	0.13	0.52	0.55	15.31	0.32	0.39	2.81	37.78	0.16	0.15	19.65	0.35	13.58	0.44	1.09	1.98	7.42558	0.0190476	0.627366
2	5.42	0.90	0.24	1.05	3.23	36.83	20.40	0.10	1.15	12.68	1.88	0.62	16.41	0.00	0.00	0.60	0.49	13.53	0.24	0.24	1.31	39.63	0.26	0.14	21.50	0.34	14.70	0.30	0.92	1.20	6.7952	0.0189274	0.675588
2	5.33	0.71	0.43	1.72	2.47	34.23	20.72	0.15	1.89	9.21	1.76	0.50	20.45	0.00	0.00	0.82	0.46	16.88	0.42	0.33	1.54	37.99	0.28	0.06	21.62	0.26	13.71	0.26	0.67	0.89	6.42214	0.0466884	0.633061
1	5.01	0.37	0.23	1.35	3.06	37.43	20.23	0.09	1.60	12.46	2.45	0.60	15.65	0.00	0.08	0.74	0.64	12.66	0.28	0.15	1.10	39.81	0.29	0.16	21.56	0.32	15.17	0.31	0.73	0.97	7.47106	0.0184591	0.685316
1	5.06	0.79	0.33	1.19	2.75	32.94	18.36	0.25	2.22	9.74	1.76	0.61	19.07	0.00	0.03	1.30	0.39	15.14	0.26	0.15	1.80	41.00	0.54	0.15	25.01	0.31	11.86	0.26	0.96	1.58	6.50988	0.0338809	0.718416
0	4.70	0.62	0.23	1.12	2.73	36.18	20.44	0.10	1.33	11.68	1.93	0.70	19.37	0.00	0.08	0.33	0.65	14.83	0.33	0.26	2.89	37.99	0.12	0.11	18.84	0.32	13.88	0.46	1.33	2.49	7.69787	0.0196918	0.630539
2	5.04	0.38	0.29	1.11	3.26	35.11	18.83	0.14	1.44	12.05	1.99	0.65	18.22	0.00	0.00	0.51	0.58	14.64	0.28	0.23	1.98	39.63	0.12	0.13	18.33	0.34	15.48	0.32	1.18	2.05	6.96627	0.0240664	0.678945
2	7.97	1.42	1.55	2.88	2.12	33.98	20.20	0.00	1.47	11.06	1.01	0.24	16.35	0.00	0.00	0.47	0.38	12.17	0.22	0.30	2.81	39.57	0.13	0.09	18.85	0.39	15.87	0.33	1.15	2.44	4.26349	0.140145	0.678731
1	5.20	1.12	0.35	1.56	2.17	35.45	22.81	0.15	2.33	8.61	1.25	0.30	21.21	0.00	0.00	0.42	0.51	15.10	0.71	0.68	3.79	35.96	0.26	0.12	19.56	0.35	13.56	0.37	0.68	0.82	6.81731	0.0406504	0.581313
2	4.36	0.61	0.15	0.75	2.85	32.38	21.87	0.00	1.30	7.37	1.46	0.38	22.96	0.00	0.00	0.45	0.30	19.07	0.47	0.18	2.49	37.87	0.24	0.13	24.28	0.34	9.77	0.27	0.92	1.50	7.42661	0.0203528	0.634338
0	5.27	0.81	0.27	0.95	3.24	36.95	23.24	0.10	2.06	9.21	1.72	0.63	17.28	0.00	0.00	0.71	0.07	15.05	0.24	0.17	1.04	38.77	0.20	0.11	21.81	0.38	13.95	0.26	0.71	1.11	7.01139	0.029316	0.651597
2	5.77	0.46	0.27	0.92	4.12	34.68	20.96	0.26	1.58	10.15	1.1	0.63	19.17	0	0.18	0.83	0.41	14.54	0.2	0.47	2.54	38.5	0.38	0.21	20.65	0.31	13.12	0.32	1.02	2.19	6.0104	0.026601	0.645756
1	7.1	0.54	0.49	1.31	4.76	37.01	19.83	0.15	1.27	13.12	2.04	0.6	16.65	0	0.11	0.42	0.5	12.6	0.28	0.8	1.94	37.22	0.12	0.11	19.43	0.35	13.67	0.34	1.11	1.73	5.21268	0.0373476	0.612574
2	6.00	0.23	0.79	1.11	3.90	34.70	18.60	0.16	1.44	12.68	1.38	0.44	14.47	0.00	0.00	0.31	0.42	12.34	0.20	0.09	1.12	42.86	0.10	0.10	21.46	0.49	17.98	0.25	0.81	1.33	5.78333	0.0623028	0.776871
1	4.56	0.56	0.24	1.02	2.74	36.01	19.76	0.07	1.01	12.47	2.14	0.56	17.60	0.00	0.00	0.27	0.44	15.04	0.27	0.14	1.44	39.78	0.11	0.15	19.96	0.43	16.67	0.26	0.70	1.30	7.89693	0.0192462	0.683858
1	3.88	0.81	0.18	0.75	2.19	31.88	20.26	0.18	1.35	8.17	1.51	0.41	21.74	0.00	0.03	1.28	0.18	18.77	0.22	0.16	1.10	40.49	0.74	0.24	24.42	0.42	11.98	0.23	0.72	1.54	8.21649	0.0220318	0.704174
																															#DIV/0!	#DIV/0!	#DIV/0!
																															#DIV/0!	#DIV/0!	#DIV/0!
																															#DIV/0!	#DIV/0!	#DIV/0!
																															#DIV/0!	#DIV/0!	#DIV/0!
																															#DIV/0!	#DIV/0!	#DIV/0!
																															#DIV/0!	#DIV/0!	#DIV/0!
																															#DIV/0!	#DIV/0!	#DIV/0!
																															#DIV/0!	#DIV/0!	#DIV/0!
																															#DIV/0!	#DIV/0!	#DIV/0!
																															#DIV/0!	#DIV/0!	#DIV/0!
																															#DIV/0!	#DIV/0!	#DIV/0!
																															#DIV/0!	#DIV/0!	#DIV/0!
																															#DIV/0!	#DIV/0!	#DIV/0!
																															#DIV/0!	#DIV/0!	#DIV/0!
																															#DIV/0!	#DIV/0!	#DIV/0!
																															#DIV/0!	#DIV/0!	#DIV/0!
																															#DIV/0!	#DIV/0!	#DIV/0!
																															#DIV/0!	#DIV/0!	#DIV/0!
																															#DIV/0!	#DIV/0!	#DIV/0!
																															#DIV/0!	#DIV/0!	#DIV/0!
																															#DIV/0!	#DIV/0!	#DIV/0!
																															#DIV/0!	#DIV/0!	#DIV/0!
																															#DIV/0!	#DIV/0!	#DIV/0!
																															#DIV/0!	#DIV/0!	#DIV/0!
																															#DIV/0!	#DIV/0!	#DIV/0!
																															#DIV/0!	#DIV/0!	#DIV/0!
																															#DIV/0!	#DIV/0!	#DIV/0!
																															#DIV/0!	#DIV/0!	#DIV/0!
																															#DIV/0!	#DIV/0!	#DIV/0!
																															#DIV/0!	#DIV/0!	#DIV/0!
																															#DIV/0!	#DIV/0!	#DIV/0!
																															#DIV/0!	#DIV/0!	#DIV/0!
																															#DIV/0!	#DIV/0!	#DIV/0!
																															#DIV/0!	#DIV/0!	#DIV/0!
																															#DIV/0!	#DIV/0!	#DIV/0!
																															#DIV/0!	#DIV/0!	#DIV/0!
																															#DIV/0!	#DIV/0!	#DIV/0!
																															#DIV/0!	#DIV/0!	#DIV/0!
																															#DIV/0!	#DIV/0!	#DIV/0!
																															#DIV/0!	#DIV/0!	#DIV/0!
																															#DIV/0!	#DIV/0!	#DIV/0!
																															#DIV/0!	#DIV/0!	#DIV/0!
																															#DIV/0!	#DIV/0!	#DIV/0!
																															#DIV/0!	#DIV/0!	#DIV/0!
																															#DIV/0!	#DIV/0!	#DIV/0!
																															#DIV/0!	#DIV/0!	#DIV/0!
																															#DIV/0!	#DIV/0!	#DIV/0!
																															#DIV/0!	#DIV/0!	#DIV/0!
																															#DIV/0!	#DIV/0!	#DIV/0!
																															#DIV/0!	#DIV/0!	#DIV/0!
																															#DIV/0!	#DIV/0!	#DIV/0!
																															#DIV/0!	#DIV/0!	#DIV/0!
																															#DIV/0!	#DIV/0!	#DIV/0!
																															#DIV/0!	#DIV/0!	#DIV/0!
																															#DIV/0!	#DIV/0!	#DIV/0!
																															#DIV/0!	#DIV/0!	#DIV/0!
																															#DIV/0!	#DIV/0!	#DIV/0!
																															#DIV/0!	#DIV/0!	#DIV/0!
																															#DIV/0!	#DIV/0!	#DIV/0!
																															#DIV/0!	#DIV/0!	#DIV/0!
																															#DIV/0!	#DIV/0!	#DIV/0!
																															#DIV/0!	#DIV/0!	#DIV/0!
																															#DIV/0!	#DIV/0!	#DIV/0!
																															#DIV/0!	#DIV/0!	#DIV/0!
																															#DIV/0!	#DIV/0!	#DIV/0!
																															#DIV/0!	#DIV/0!	#DIV/0!
																															#DIV/0!	#DIV/0!	#DIV/0!
																															#DIV/0!	#DIV/0!	#DIV/0!
																															#DIV/0!	#DIV/0!	#DIV/0!
																															#DIV/0!	#DIV/0!	#DIV/0!
																															#DIV/0!	#DIV/0!	#DIV/0!
																															#DIV/0!	#DIV/0!	#DIV/0!
																															#DIV/0!	#DIV/0!	#DIV/0!
																															#DIV/0!	#DIV/0!	#DIV/0!
																															#DIV/0!	#DIV/0!	#DIV/0!
																															#DIV/0!	#DIV/0!	#DIV/0!
																															#DIV/0!	#DIV/0!	#DIV/0!
																															#DIV/0!	#DIV/0!	#DIV/0!
																															#DIV/0!	#DIV/0!	#DIV/0!
																															#DIV/0!	#DIV/0!	#DIV/0!
																															#DIV/0!	#DIV/0!	#DIV/0!
																															#DIV/0!	#DIV/0!	#DIV/0!
																															#DIV/0!	#DIV/0!	#DIV/0!
																															#DIV/0!	#DIV/0!	#DIV/0!
																															#DIV/0!	#DIV/0!	#DIV/0!
																															#DIV/0!	#DIV/0!	#DIV/0!
																															#DIV/0!	#DIV/0!	#DIV/0!
																															#DIV/0!	#DIV/0!	#DIV/0!
																															#DIV/0!	#DIV/0!	#DIV/0!
																															#DIV/0!	#DIV/0!	#DIV/0!
																															#DIV/0!	#DIV/0!	#DIV/0!
																															#DIV/0!	#DIV/0!	#DIV/0!
																															#DIV/0!	#DIV/0!	#DIV/0!
																															#DIV/0!	#DIV/0!	#DIV/0!
																															#DIV/0!	#DIV/0!	#DIV/0!
																															#DIV/0!	#DIV/0!	#DIV/0!
																															#DIV/0!	#DIV/0!	#DIV/0!
																															#DIV/0!	#DIV/0!	#DIV/0!
																															#DIV/0!	#DIV/0!	#DIV/0!
																															#DIV/0!	#DIV/0!	#DIV/0!
																															#DIV/0!	#DIV/0!	#DIV/0!
																															#DIV/0!	#DIV/0!	#DIV/0!
																															#DIV/0!	#DIV/0!	#DIV/0!
																															#DIV/0!	#DIV/0!	#DIV/0!
																															#DIV/0!	#DIV/0!	#DIV/0!
																															#DIV/0!	#DIV/0!	#DIV/0!
																															#DIV/0!	#DIV/0!	#DIV/0!
																															#DIV/0!	#DIV/0!	#DIV/0!
																															#DIV/0!	#DIV/0!	#DIV/0!
																															#DIV/0!	#DIV/0!	#DIV/0!
																															#DIV/0!	#DIV/0!	#DIV/0!
																															#DIV/0!	#DIV/0!	#DIV/0!
																															#DIV/0!	#DIV/0!	#DIV/0!
																															#DIV/0!	#DIV/0!	#DIV/0!
																															#DIV/0!	#DIV/0!	#DIV/0!
																															#DIV/0!	#DIV/0!	#DIV/0!
																															#DIV/0!	#DIV/0!	#DIV/0!
																															#DIV/0!	#DIV/0!	#DIV/0!
																															#DIV/0!	#DIV/0!	#DIV/0!
																															#DIV/0!	#DIV/0!	#DIV/0!
																															#DIV/0!	#DIV/0!	#DIV/0!
																															#DIV/0!	#DIV/0!	#DIV/0!
																															#DIV/0!	#DIV/0!	#DIV/0!
																															#DIV/0!	#DIV/0!	#DIV/0!
																															#DIV/0!	#DIV/0!	#DIV/0!
																															#DIV/0!	#DIV/0!	#DIV/0!
																															#DIV/0!	#DIV/0!	#DIV/0!
																															#DIV/0!	#DIV/0!	#DIV/0!
																															#DIV/0!	#DIV/0!	#DIV/0!
																															#DIV/0!	#DIV/0!	#DIV/0!
																															#DIV/0!	#DIV/0!	#DIV/0!
																															#DIV/0!	#DIV/0!	#DIV/0!
																															#DIV/0!	#DIV/0!	#DIV/0!
																															#DIV/0!	#DIV/0!	#DIV/0!
																															#DIV/0!	#DIV/0!	#DIV/0!
																															#DIV/0!	#DIV/0!	#DIV/0!
																															#DIV/0!	#DIV/0!	#DIV/0!
																															#DIV/0!	#DIV/0!	#DIV/0!
																															#DIV/0!	#DIV/0!	#DIV/0!
																															#DIV/0!	#DIV/0!	#DIV/0!
																															#DIV/0!	#DIV/0!	#DIV/0!
																															#DIV/0!	#DIV/0!	#DIV/0!
																															#DIV/0!	#DIV/0!	#DIV/0!
																															#DIV/0!	#DIV/0!	#DIV/0!
																															#DIV/0!	#DIV/0!	#DIV/0!
																															#DIV/0!	#DIV/0!	#DIV/0!
																															#DIV/0!	#DIV/0!	#DIV/0!
																															#DIV/0!	#DIV/0!	#DIV/0!
																															#DIV/0!	#DIV/0!	#DIV/0!
																															#DIV/0!	#DIV/0!	#DIV/0!
																															#DIV/0!	#DIV/0!	#DIV/0!
																															#DIV/0!	#DIV/0!	#DIV/0!
																															#DIV/0!	#DIV/0!	#DIV/0!
																															#DIV/0!	#DIV/0!	#DIV/0!
																															#DIV/0!	#DIV/0!	#DIV/0!
																															#DIV/0!	#DIV/0!	#DIV/0!
																															#DIV/0!	#DIV/0!	#DIV/0!
																															#DIV/0!	#DIV/0!	#DIV/0!
																															#DIV/0!	#DIV/0!	#DIV/0!
																															#DIV/0!	#DIV/0!	#DIV/0!
																															#DIV/0!	#DIV/0!	#DIV/0!
																															#DIV/0!	#DIV/0!	#DIV/0!
																															#DIV/0!	#DIV/0!	#DIV/0!
																															#DIV/0!	#DIV/0!	#DIV/0!
																															#DIV/0!	#DIV/0!	#DIV/0!
																															#DIV/0!	#DIV/0!	#DIV/0!
																															#DIV/0!	#DIV/0!	#DIV/0!
																															#DIV/0!	#DIV/0!	#DIV/0!
																															#DIV/0!	#DIV/0!	#DIV/0!
																															#DIV/0!	#DIV/0!	#DIV/0!
																															#DIV/0!	#DIV/0!	#DIV/0!
																															#DIV/0!	#DIV/0!	#DIV/0!
																															#DIV/0!	#DIV/0!	#DIV/0!
																															#DIV/0!	#DIV/0!	#DIV/0!
																															#DIV/0!	#DIV/0!	#DIV/0!
																															#DIV/0!	#DIV/0!	#DIV/0!
																															#DIV/0!	#DIV/0!	#DIV/0!
																															#DIV/0!	#DIV/0!	#DIV/0!
																															#DIV/0!	#DIV/0!	#DIV/0!
																															#DIV/0!	#DIV/0!	#DIV/0!
																															#DIV/0!	#DIV/0!	#DIV/0!
																															#DIV/0!	#DIV/0!	#DIV/0!
																															#DIV/0!	#DIV/0!	#DIV/0!
																															#DIV/0!	#DIV/0!	#DIV/0!
																															#DIV/0!	#DIV/0!	#DIV/0!
																															#DIV/0!	#DIV/0!	#DIV/0!
																															#DIV/0!	#DIV/0!	#DIV/0!
																															#DIV/0!	#DIV/0!	#DIV/0!
																															#DIV/0!	#DIV/0!	#DIV/0!
																															#DIV/0!	#DIV/0!	#DIV/0!
																															#DIV/0!	#DIV/0!	#DIV/0!
																															#DIV/0!	#DIV/0!	#DIV/0!
																															#DIV/0!	#DIV/0!	#DIV/0!
																															#DIV/0!	#DIV/0!	#DIV/0!
																															#DIV/0!	#DIV/0!	#DIV/0!
																															#DIV/0!	#DIV/0!	#DIV/0!
																															#DIV/0!	#DIV/0!	#DIV/0!
																															#DIV/0!	#DIV/0!	#DIV/0!
																															#DIV/0!	#DIV/0!	#DIV/0!
																															#DIV/0!	#DIV/0!	#DIV/0!
																															#DIV/0!	#DIV/0!	#DIV/0!
																															#DIV/0!	#DIV/0!	#DIV/0!
																															#DIV/0!	#DIV/0!	#DIV/0!
																															#DIV/0!	#DIV/0!	#DIV/0!
																															#DIV/0!	#DIV/0!	#DIV/0!
																															#DIV/0!	#DIV/0!	#DIV/0!
																															#DIV/0!	#DIV/0!	#DIV/0!
																															#DIV/0!	#DIV/0!	#DIV/0!
																															#DIV/0!	#DIV/0!	#DIV/0!
																															#DIV/0!	#DIV/0!	#DIV/0!
																															#DIV/0!	#DIV/0!	#DIV/0!
																															#DIV/0!	#DIV/0!	#DIV/0!
																															#DIV/0!	#DIV/0!	#DIV/0!
																															#DIV/0!	#DIV/0!	#DIV/0!
																															#DIV/0!	#DIV/0!	#DIV/0!
																															#DIV/0!	#DIV/0!	#DIV/0!
																															#DIV/0!	#DIV/0!	#DIV/0!
																															#DIV/0!	#DIV/0!	#DIV/0!
																															#DIV/0!	#DIV/0!	#DIV/0!
																															#DIV/0!	#DIV/0!	#DIV/0!
																															#DIV/0!	#DIV/0!	#DIV/0!
																															#DIV/0!	#DIV/0!	#DIV/0!
																															#DIV/0!	#DIV/0!	#DIV/0!
																															#DIV/0!	#DIV/0!	#DIV/0!
																															#DIV/0!	#DIV/0!	#DIV/0!
																															#DIV/0!	#DIV/0!	#DIV/0!
																															#DIV/0!	#DIV/0!	#DIV/0!
																															#DIV/0!	#DIV/0!	#DIV/0!
																															#DIV/0!	#DIV/0!	#DIV/0!
																															#DIV/0!	#DIV/0!	#DIV/0!
																															#DIV/0!	#DIV/0!	#DIV/0!
																															#DIV/0!	#DIV/0!	#DIV/0!
																															#DIV/0!	#DIV/0!	#DIV/0!
																															#DIV/0!	#DIV/0!	#DIV/0!
																															#DIV/0!	#DIV/0!	#DIV/0!
																															#DIV/0!	#DIV/0!	#DIV/0!
																															#DIV/0!	#DIV/0!	#DIV/0!
																															#DIV/0!	#DIV/0!	#DIV/0!
																															#DIV/0!	#DIV/0!	#DIV/0!
																															#DIV/0!	#DIV/0!	#DIV/0!
																															#DIV/0!	#DIV/0!	#DIV/0!
																															#DIV/0!	#DIV/0!	#DIV/0!
																															#DIV/0!	#DIV/0!	#DIV/0!
																															#DIV/0!	#DIV/0!	#DIV/0!
																															#DIV/0!	#DIV/0!	#DIV/0!
																															#DIV/0!	#DIV/0!	#DIV/0!
																															#DIV/0!	#DIV/0!	#DIV/0!
																															#DIV/0!	#DIV/0!	#DIV/0!
																															#DIV/0!	#DIV/0!	#DIV/0!
																															#DIV/0!	#DIV/0!	#DIV/0!
																															#DIV/0!	#DIV/0!	#DIV/0!
																															#DIV/0!	#DIV/0!	#DIV/0!
																															#DIV/0!	#DIV/0!	#DIV/0!
																															#DIV/0!	#DIV/0!	#DIV/0!
																															#DIV/0!	#DIV/0!	#DIV/0!
																															#DIV/0!	#DIV/0!	#DIV/0!
																															#DIV/0!	#DIV/0!	#DIV/0!
																															#DIV/0!	#DIV/0!	#DIV/0!
																															#DIV/0!	#DIV/0!	#DIV/0!
																															#DIV/0!	#DIV/0!	#DIV/0!
																															#DIV/0!	#DIV/0!	#DIV/0!
																															#DIV/0!	#DIV/0!	#DIV/0!
																															#DIV/0!	#DIV/0!	#DIV/0!
																															#DIV/0!	#DIV/0!	#DIV/0!
																															#DIV/0!	#DIV/0!	#DIV/0!
																															#DIV/0!	#DIV/0!	#DIV/0!
																															#DIV/0!	#DIV/0!	#DIV/0!
																															#DIV/0!	#DIV/0!	#DIV/0!
																															#DIV/0!	#DIV/0!	#DIV/0!
																															#DIV/0!	#DIV/0!	#DIV/0!
																															#DIV/0!	#DIV/0!	#DIV/0!
																															#DIV/0!	#DIV/0!	#DIV/0!
																															#DIV/0!	#DIV/0!	#DIV/0!
																															#DIV/0!	#DIV/0!	#DIV/0!
																															#DIV/0!	#DIV/0!	#DIV/0!
																															#DIV/0!	#DIV/0!	#DIV/0!
																															#DIV/0!	#DIV/0!	#DIV/0!
																															#DIV/0!	#DIV/0!	#DIV/0!
																															#DIV/0!	#DIV/0!	#DIV/0!
																															#DIV/0!	#DIV/0!	#DIV/0!
																															#DIV/0!	#DIV/0!	#DIV/0!
																															#DIV/0!	#DIV/0!	#DIV/0!
																															#DIV/0!	#DIV/0!	#DIV/0!
																															#DIV/0!	#DIV/0!	#DIV/0!
																															#DIV/0!	#DIV/0!	#DIV/0!
																															#DIV/0!	#DIV/0!	#DIV/0!
																															#DIV/0!	#DIV/0!	#DIV/0!
																															#DIV/0!	#DIV/0!	#DIV/0!
																															#DIV/0!	#DIV/0!	#DIV/0!
																															#DIV/0!	#DIV/0!	#DIV/0!
																															#DIV/0!	#DIV/0!	#DIV/0!
																															#DIV/0!	#DIV/0!	#DIV/0!
																															#DIV/0!	#DIV/0!	#DIV/0!
																															#DIV/0!	#DIV/0!	#DIV/0!
																															#DIV/0!	#DIV/0!	#DIV/0!
																															#DIV/0!	#DIV/0!	#DIV/0!
																															#DIV/0!	#DIV/0!	#DIV/0!
																															#DIV/0!	#DIV/0!	#DIV/0!
																															#DIV/0!	#DIV/0!	#DIV/0!
																															#DIV/0!	#DIV/0!	#DIV/0!
																															#DIV/0!	#DIV/0!	#DIV/0!
																															#DIV/0!	#DIV/0!	#DIV/0!
																															#DIV/0!	#DIV/0!	#DIV/0!
																															#DIV/0!	#DIV/0!	#DIV/0!
																															#DIV/0!	#DIV/0!	#DIV/0!
																															#DIV/0!	#DIV/0!	#DIV/0!
																															#DIV/0!	#DIV/0!	#DIV/0!
																															#DIV/0!	#DIV/0!	#DIV/0!
																															#DIV/0!	#DIV/0!	#DIV/0!
																															#DIV/0!	#DIV/0!	#DIV/0!
																															#DIV/0!	#DIV/0!	#DIV/0!
																															#DIV/0!	#DIV/0!	#DIV/0!
																															#DIV/0!	#DIV/0!	#DIV/0!
																															#DIV/0!	#DIV/0!	#DIV/0!
																															#DIV/0!	#DIV/0!	#DIV/0!
																															#DIV/0!	#DIV/0!	#DIV/0!
																															#DIV/0!	#DIV/0!	#DIV/0!
																															#DIV/0!	#DIV/0!	#DIV/0!
																															#DIV/0!	#DIV/0!	#DIV/0!
																															#DIV/0!	#DIV/0!	#DIV/0!
																															#DIV/0!	#DIV/0!	#DIV/0!
																															#DIV/0!	#DIV/0!	#DIV/0!
																															#DIV/0!	#DIV/0!	#DIV/0!
																															#DIV/0!	#DIV/0!	#DIV/0!
																															#DIV/0!	#DIV/0!	#DIV/0!
																															#DIV/0!	#DIV/0!	#DIV/0!
																															#DIV/0!	#DIV/0!	#DIV/0!
																															#DIV/0!	#DIV/0!	#DIV/0!
																															#DIV/0!	#DIV/0!	#DIV/0!
																															#DIV/0!	#DIV/0!	#DIV/0!
																															#DIV/0!	#DIV/0!	#DIV/0!
																															#DIV/0!	#DIV/0!	#DIV/0!
																															#DIV/0!	#DIV/0!	#DIV/0!
																															#DIV/0!	#DIV/0!	#DIV/0!
																															#DIV/0!	#DIV/0!	#DIV/0!
																															#DIV/0!	#DIV/0!	#DIV/0!
																															#DIV/0!	#DIV/0!	#DIV/0!
																															#DIV/0!	#DIV/0!	#DIV/0!
																															#DIV/0!	#DIV/0!	#DIV/0!
																															#DIV/0!	#DIV/0!	#DIV/0!
																															#DIV/0!	#DIV/0!	#DIV/0!
																															#DIV/0!	#DIV/0!	#DIV/0!
																															#DIV/0!	#DIV/0!	#DIV/0!
																															#DIV/0!	#DIV/0!	#DIV/0!
																															#DIV/0!	#DIV/0!	#DIV/0!
																															#DIV/0!	#DIV/0!	#DIV/0!
																															#DIV/0!	#DIV/0!	#DIV/0!
																															#DIV/0!	#DIV/0!	#DIV/0!
																															#DIV/0!	#DIV/0!	#DIV/0!
																															#DIV/0!	#DIV/0!	#DIV/0!
																															#DIV/0!	#DIV/0!	#DIV/0!
																															#DIV/0!	#DIV/0!	#DIV/0!
																															#DIV/0!	#DIV/0!	#DIV/0!
																															#DIV/0!	#DIV/0!	#DIV/0!
																															#DIV/0!	#DIV/0!	#DIV/0!
																															#DIV/0!	#DIV/0!	#DIV/0!
																															#DIV/0!	#DIV/0!	#DIV/0!
																															#DIV/0!	#DIV/0!	#DIV/0!
																															#DIV/0!	#DIV/0!	#DIV/0!
																															#DIV/0!	#DIV/0!	#DIV/0!
																															#DIV/0!	#DIV/0!	#DIV/0!
																															#DIV/0!	#DIV/0!	#DIV/0!
																															#DIV/0!	#DIV/0!	#DIV/0!
																															#DIV/0!	#DIV/0!	#DIV/0!
																															#DIV/0!	#DIV/0!	#DIV/0!
																															#DIV/0!	#DIV/0!	#DIV/0!
																															#DIV/0!	#DIV/0!	#DIV/0!
																															#DIV/0!	#DIV/0!	#DIV/0!
																															#DIV/0!	#DIV/0!	#DIV/0!
																															#DIV/0!	#DIV/0!	#DIV/0!
																															#DIV/0!	#DIV/0!	#DIV/0!
																															#DIV/0!	#DIV/0!	#DIV/0!
																															#DIV/0!	#DIV/0!	#DIV/0!
																															#DIV/0!	#DIV/0!	#DIV/0!
																															#DIV/0!	#DIV/0!	#DIV/0!
																															#DIV/0!	#DIV/0!	#DIV/0!
																															#DIV/0!	#DIV/0!	#DIV/0!
																															#DIV/0!	#DIV/0!	#DIV/0!
																															#DIV/0!	#DIV/0!	#DIV/0!
																															#DIV/0!	#DIV/0!	#DIV/0!
																															#DIV/0!	#DIV/0!	#DIV/0!
																															#DIV/0!	#DIV/0!	#DIV/0!
																															#DIV/0!	#DIV/0!	#DIV/0!
																															#DIV/0!	#DIV/0!	#DIV/0!
																															#DIV/0!	#DIV/0!	#DIV/0!
																															#DIV/0!	#DIV/0!	#DIV/0!
																															#DIV/0!	#DIV/0!	#DIV/0!
																															#DIV/0!	#DIV/0!	#DIV/0!
																															#DIV/0!	#DIV/0!	#DIV/0!
																															#DIV/0!	#DIV/0!	#DIV/0!
																															#DIV/0!	#DIV/0!	#DIV/0!
																															#DIV/0!	#DIV/0!	#DIV/0!
																															#DIV/0!	#DIV/0!	#DIV/0!
																															#DIV/0!	#DIV/0!	#DIV/0!
																															#DIV/0!	#DIV/0!	#DIV/0!
																															#DIV/0!	#DIV/0!	#DIV/0!
																															#DIV/0!	#DIV/0!	#DIV/0!
																															#DIV/0!	#DIV/0!	#DIV/0!
																															#DIV/0!	#DIV/0!	#DIV/0!
																															#DIV/0!	#DIV/0!	#DIV/0!
																															#DIV/0!	#DIV/0!	#DIV/0!
																															#DIV/0!	#DIV/0!	#DIV/0!
																															#DIV/0!	#DIV/0!	#DIV/0!
																															#DIV/0!	#DIV/0!	#DIV/0!
																															#DIV/0!	#DIV/0!	#DIV/0!
																															#DIV/0!	#DIV/0!	#DIV/0!
																															#DIV/0!	#DIV/0!	#DIV/0!
																															#DIV/0!	#DIV/0!	#DIV/0!
																															#DIV/0!	#DIV/0!	#DIV/0!
																															#DIV/0!	#DIV/0!	#DIV/0!
																															#DIV/0!	#DIV/0!	#DIV/0!
																															#DIV/0!	#DIV/0!	#DIV/0!
																															#DIV/0!	#DIV/0!	#DIV/0!
																															#DIV/0!	#DIV/0!	#DIV/0!
																															#DIV/0!	#DIV/0!	#DIV/0!
																															#DIV/0!	#DIV/0!	#DIV/0!
																															#DIV/0!	#DIV/0!	#DIV/0!
																															#DIV/0!	#DIV/0!	#DIV/0!
																															#DIV/0!	#DIV/0!	#DIV/0!
																															#DIV/0!	#DIV/0!	#DIV/0!
																															#DIV/0!	#DIV/0!	#DIV/0!
																															#DIV/0!	#DIV/0!	#DIV/0!
																															#DIV/0!	#DIV/0!	#DIV/0!
																															#DIV/0!	#DIV/0!	#DIV/0!
																															#DIV/0!	#DIV/0!	#DIV/0!
																															#DIV/0!	#DIV/0!	#DIV/0!
																															#DIV/0!	#DIV/0!	#DIV/0!
																															#DIV/0!	#DIV/0!	#DIV/0!
																															#DIV/0!	#DIV/0!	#DIV/0!
																															#DIV/0!	#DIV/0!	#DIV/0!
																															#DIV/0!	#DIV/0!	#DIV/0!
																															#DIV/0!	#DIV/0!	#DIV/0!
																															#DIV/0!	#DIV/0!	#DIV/0!
																															#DIV/0!	#DIV/0!	#DIV/0!
																															#DIV/0!	#DIV/0!	#DIV/0!
																															#DIV/0!	#DIV/0!	#DIV/0!
																															#DIV/0!	#DIV/0!	#DIV/0!
																															#DIV/0!	#DIV/0!	#DIV/0!
																															#DIV/0!	#DIV/0!	#DIV/0!
																															#DIV/0!	#DIV/0!	#DIV/0!
																															#DIV/0!	#DIV/0!	#DIV/0!
																															#DIV/0!	#DIV/0!	#DIV/0!
																															#DIV/0!	#DIV/0!	#DIV/0!
																															#DIV/0!	#DIV/0!	#DIV/0!
																															#DIV/0!	#DIV/0!	#DIV/0!
																															#DIV/0!	#DIV/0!	#DIV/0!
																															#DIV/0!	#DIV/0!	#DIV/0!
																															#DIV/0!	#DIV/0!	#DIV/0!
																															#DIV/0!	#DIV/0!	#DIV/0!
																															#DIV/0!	#DIV/0!	#DIV/0!
																															#DIV/0!	#DIV/0!	#DIV/0!
																															#DIV/0!	#DIV/0!	#DIV/0!
																															#DIV/0!	#DIV/0!	#DIV/0!
																															#DIV/0!	#DIV/0!	#DIV/0!
																															#DIV/0!	#DIV/0!	#DIV/0!
																															#DIV/0!	#DIV/0!	#DIV/0!
																															#DIV/0!	#DIV/0!	#DIV/0!
																															#DIV/0!	#DIV/0!	#DIV/0!
																															#DIV/0!	#DIV/0!	#DIV/0!
																															#DIV/0!	#DIV/0!	#DIV/0!
																															#DIV/0!	#DIV/0!	#DIV/0!
																															#DIV/0!	#DIV/0!	#DIV/0!
																															#DIV/0!	#DIV/0!	#DIV/0!
																															#DIV/0!	#DIV/0!	#DIV/0!
																															#DIV/0!	#DIV/0!	#DIV/0!
																															#DIV/0!	#DIV/0!	#DIV/0!
																															#DIV/0!	#DIV/0!	#DIV/0!
																															#DIV/0!	#DIV/0!	#DIV/0!
																															#DIV/0!	#DIV/0!	#DIV/0!
																															#DIV/0!	#DIV/0!	#DIV/0!
																															#DIV/0!	#DIV/0!	#DIV/0!
																															#DIV/0!	#DIV/0!	#DIV/0!
																															#DIV/0!	#DIV/0!	#DIV/0!
																															#DIV/0!	#DIV/0!	#DIV/0!
																															#DIV/0!	#DIV/0!	#DIV/0!
																															#DIV/0!	#DIV/0!	#DIV/0!
																															#DIV/0!	#DIV/0!	#DIV/0!
																															#DIV/0!	#DIV/0!	#DIV/0!
																															#DIV/0!	#DIV/0!	#DIV/0!
																															#DIV/0!	#DIV/0!	#DIV/0!
																															#DIV/0!	#DIV/0!	#DIV/0!
																															#DIV/0!	#DIV/0!	#DIV/0!
																															#DIV/0!	#DIV/0!	#DIV/0!
																															#DIV/0!	#DIV/0!	#DIV/0!
																															#DIV/0!	#DIV/0!	#DIV/0!
																															#DIV/0!	#DIV/0!	#DIV/0!
																															#DIV/0!	#DIV/0!	#DIV/0!
																															#DIV/0!	#DIV/0!	#DIV/0!
																															#DIV/0!	#DIV/0!	#DIV/0!
																															#DIV/0!	#DIV/0!	#DIV/0!
																															#DIV/0!	#DIV/0!	#DIV/0!
																															#DIV/0!	#DIV/0!	#DIV/0!
																															#DIV/0!	#DIV/0!	#DIV/0!
																															#DIV/0!	#DIV/0!	#DIV/0!
																															#DIV/0!	#DIV/0!	#DIV/0!
																															#DIV/0!	#DIV/0!	#DIV/0!
																															#DIV/0!	#DIV/0!	#DIV/0!
																															#DIV/0!	#DIV/0!	#DIV/0!
																															#DIV/0!	#DIV/0!	#DIV/0!
																															#DIV/0!	#DIV/0!	#DIV/0!
																															#DIV/0!	#DIV/0!	#DIV/0!
																															#DIV/0!	#DIV/0!	#DIV/0!
																															#DIV/0!	#DIV/0!	#DIV/0!
																															#DIV/0!	#DIV/0!	#DIV/0!
																															#DIV/0!	#DIV/0!	#DIV/0!
																															#DIV/0!	#DIV/0!	#DIV/0!
																															#DIV/0!	#DIV/0!	#DIV/0!
																															#DIV/0!	#DIV/0!	#DIV/0!
																															#DIV/0!	#DIV/0!	#DIV/0!
																															#DIV/0!	#DIV/0!	#DIV/0!
																															#DIV/0!	#DIV/0!	#DIV/0!
																															#DIV/0!	#DIV/0!	#DIV/0!
																															#DIV/0!	#DIV/0!	#DIV/0!
																															#DIV/0!	#DIV/0!	#DIV/0!
																															#DIV/0!	#DIV/0!	#DIV/0!
																															#DIV/0!	#DIV/0!	#DIV/0!
																															#DIV/0!	#DIV/0!	#DIV/0!
																															#DIV/0!	#DIV/0!	#DIV/0!
																															#DIV/0!	#DIV/0!	#DIV/0!
																															#DIV/0!	#DIV/0!	#DIV/0!
																															#DIV/0!	#DIV/0!	#DIV/0!
																															#DIV/0!	#DIV/0!	#DIV/0!
																															#DIV/0!	#DIV/0!	#DIV/0!
																															#DIV/0!	#DIV/0!	#DIV/0!
																															#DIV/0!	#DIV/0!	#DIV/0!
																															#DIV/0!	#DIV/0!	#DIV/0!
																															#DIV/0!	#DIV/0!	#DIV/0!
																															#DIV/0!	#DIV/0!	#DIV/0!
																															#DIV/0!	#DIV/0!	#DIV/0!
																															#DIV/0!	#DIV/0!	#DIV/0!
																															#DIV/0!	#DIV/0!	#DIV/0!
																															#DIV/0!	#DIV/0!	#DIV/0!
																															#DIV/0!	#DIV/0!	#DIV/0!
																															#DIV/0!	#DIV/0!	#DIV/0!
																															#DIV/0!	#DIV/0!	#DIV/0!
																															#DIV/0!	#DIV/0!	#DIV/0!
																															#DIV/0!	#DIV/0!	#DIV/0!
																															#DIV/0!	#DIV/0!	#DIV/0!
																															#DIV/0!	#DIV/0!	#DIV/0!
																															#DIV/0!	#DIV/0!	#DIV/0!
																															#DIV/0!	#DIV/0!	#DIV/0!
																															#DIV/0!	#DIV/0!	#DIV/0!
																															#DIV/0!	#DIV/0!	#DIV/0!
																															#DIV/0!	#DIV/0!	#DIV/0!
																															#DIV/0!	#DIV/0!	#DIV/0!
																															#DIV/0!	#DIV/0!	#DIV/0!
																															#DIV/0!	#DIV/0!	#DIV/0!
																															#DIV/0!	#DIV/0!	#DIV/0!
																															#DIV/0!	#DIV/0!	#DIV/0!
																															#DIV/0!	#DIV/0!	#DIV/0!
																															#DIV/0!	#DIV/0!	#DIV/0!
																															#DIV/0!	#DIV/0!	#DIV/0!
																															#DIV/0!	#DIV/0!	#DIV/0!
																															#DIV/0!	#DIV/0!	#DIV/0!
																															#DIV/0!	#DIV/0!	#DIV/0!
																															#DIV/0!	#DIV/0!	#DIV/0!
																															#DIV/0!	#DIV/0!	#DIV/0!
																															#DIV/0!	#DIV/0!	#DIV/0!
																															#DIV/0!	#DIV/0!	#DIV/0!
																															#DIV/0!	#DIV/0!	#DIV/0!
																															#DIV/0!	#DIV/0!	#DIV/0!
																															#DIV/0!	#DIV/0!	#DIV/0!
																															#DIV/0!	#DIV/0!	#DIV/0!
																															#DIV/0!	#DIV/0!	#DIV/0!
																															#DIV/0!	#DIV/0!	#DIV/0!
																															#DIV/0!	#DIV/0!	#DIV/0!
																															#DIV/0!	#DIV/0!	#DIV/0!
																															#DIV/0!	#DIV/0!	#DIV/0!
																															#DIV/0!	#DIV/0!	#DIV/0!
																															#DIV/0!	#DIV/0!	#DIV/0!
																															#DIV/0!	#DIV/0!	#DIV/0!
																															#DIV/0!	#DIV/0!	#DIV/0!
																															#DIV/0!	#DIV/0!	#DIV/0!
																															#DIV/0!	#DIV/0!	#DIV/0!
																															#DIV/0!	#DIV/0!	#DIV/0!
																															#DIV/0!	#DIV/0!	#DIV/0!
																															#DIV/0!	#DIV/0!	#DIV/0!
																															#DIV/0!	#DIV/0!	#DIV/0!
																															#DIV/0!	#DIV/0!	#DIV/0!
																															#DIV/0!	#DIV/0!	#DIV/0!
																															#DIV/0!	#DIV/0!	#DIV/0!
																															#DIV/0!	#DIV/0!	#DIV/0!
																															#DIV/0!	#DIV/0!	#DIV/0!
																															#DIV/0!	#DIV/0!	#DIV/0!
																															#DIV/0!	#DIV/0!	#DIV/0!
																															#DIV/0!	#DIV/0!	#DIV/0!
																															#DIV/0!	#DIV/0!	#DIV/0!
																															#DIV/0!	#DIV/0!	#DIV/0!
																															#DIV/0!	#DIV/0!	#DIV/0!
																															#DIV/0!	#DIV/0!	#DIV/0!
																															#DIV/0!	#DIV/0!	#DIV/0!
																															#DIV/0!	#DIV/0!	#DIV/0!
																															#DIV/0!	#DIV/0!	#DIV/0!
																															#DIV/0!	#DIV/0!	#DIV/0!
																															#DIV/0!	#DIV/0!	#DIV/0!
																															#DIV/0!	#DIV/0!	#DIV/0!
																															#DIV/0!	#DIV/0!	#DIV/0!
																															#DIV/0!	#DIV/0!	#DIV/0!
																															#DIV/0!	#DIV/0!	#DIV/0!
																															#DIV/0!	#DIV/0!	#DIV/0!
																															#DIV/0!	#DIV/0!	#DIV/0!
																															#DIV/0!	#DIV/0!	#DIV/0!
																															#DIV/0!	#DIV/0!	#DIV/0!
																															#DIV/0!	#DIV/0!	#DIV/0!
																															#DIV/0!	#DIV/0!	#DIV/0!
																															#DIV/0!	#DIV/0!	#DIV/0!
																															#DIV/0!	#DIV/0!	#DIV/0!
																															#DIV/0!	#DIV/0!	#DIV/0!
																															#DIV/0!	#DIV/0!	#DIV/0!
																															#DIV/0!	#DIV/0!	#DIV/0!
																															#DIV/0!	#DIV/0!	#DIV/0!
																															#DIV/0!	#DIV/0!	#DIV/0!
																															#DIV/0!	#DIV/0!	#DIV/0!
																															#DIV/0!	#DIV/0!	#DIV/0!
																															#DIV/0!	#DIV/0!	#DIV/0!
																															#DIV/0!	#DIV/0!	#DIV/0!
																															#DIV/0!	#DIV/0!	#DIV/0!
																															#DIV/0!	#DIV/0!	#DIV/0!
																															#DIV/0!	#DIV/0!	#DIV/0!
																															#DIV/0!	#DIV/0!	#DIV/0!
																															#DIV/0!	#DIV/0!	#DIV/0!
																															#DIV/0!	#DIV/0!	#DIV/0!
																															#DIV/0!	#DIV/0!	#DIV/0!
																															#DIV/0!	#DIV/0!	#DIV/0!
																															#DIV/0!	#DIV/0!	#DIV/0!
																															#DIV/0!	#DIV/0!	#DIV/0!
																															#DIV/0!	#DIV/0!	#DIV/0!
																															#DIV/0!	#DIV/0!	#DIV/0!
																															#DIV/0!	#DIV/0!	#DIV/0!
																															#DIV/0!	#DIV/0!	#DIV/0!
																															#DIV/0!	#DIV/0!	#DIV/0!
																															#DIV/0!	#DIV/0!	#DIV/0!
																															#DIV/0!	#DIV/0!	#DIV/0!
																															#DIV/0!	#DIV/0!	#DIV/0!
																															#DIV/0!	#DIV/0!	#DIV/0!
																															#DIV/0!	#DIV/0!	#DIV/0!
																															#DIV/0!	#DIV/0!	#DIV/0!
																															#DIV/0!	#DIV/0!	#DIV/0!
																															#DIV/0!	#DIV/0!	#DIV/0!
																															#DIV/0!	#DIV/0!	#DIV/0!
																															#DIV/0!	#DIV/0!	#DIV/0!
																															#DIV/0!	#DIV/0!	#DIV/0!
																															#DIV/0!	#DIV/0!	#DIV/0!
																															#DIV/0!	#DIV/0!	#DIV/0!
																															#DIV/0!	#DIV/0!	#DIV/0!
																															#DIV/0!	#DIV/0!	#DIV/0!
																															#DIV/0!	#DIV/0!	#DIV/0!
																															#DIV/0!	#DIV/0!	#DIV/0!
																															#DIV/0!	#DIV/0!	#DIV/0!
																															#DIV/0!	#DIV/0!	#DIV/0!
																															#DIV/0!	#DIV/0!	#DIV/0!
																															#DIV/0!	#DIV/0!	#DIV/0!
																															#DIV/0!	#DIV/0!	#DIV/0!
																															#DIV/0!	#DIV/0!	#DIV/0!
																															#DIV/0!	#DIV/0!	#DIV/0!
																															#DIV/0!	#DIV/0!	#DIV/0!
																															#DIV/0!	#DIV/0!	#DIV/0!
																															#DIV/0!	#DIV/0!	#DIV/0!
																															#DIV/0!	#DIV/0!	#DIV/0!
																															#DIV/0!	#DIV/0!	#DIV/0!
																															#DIV/0!	#DIV/0!	#DIV/0!
																															#DIV/0!	#DIV/0!	#DIV/0!
																															#DIV/0!	#DIV/0!	#DIV/0!
																															#DIV/0!	#DIV/0!	#DIV/0!
																															#DIV/0!	#DIV/0!	#DIV/0!
																															#DIV/0!	#DIV/0!	#DIV/0!
																															#DIV/0!	#DIV/0!	#DIV/0!
																															#DIV/0!	#DIV/0!	#DIV/0!
																															#DIV/0!	#DIV/0!	#DIV/0!
																															#DIV/0!	#DIV/0!	#DIV/0!
																															#DIV/0!	#DIV/0!	#DIV/0!
																															#DIV/0!	#DIV/0!	#DIV/0!
																															#DIV/0!	#DIV/0!	#DIV/0!
																															#DIV/0!	#DIV/0!	#DIV/0!
																															#DIV/0!	#DIV/0!	#DIV/0!
																															#DIV/0!	#DIV/0!	#DIV/0!
																															#DIV/0!	#DIV/0!	#DIV/0!
																															#DIV/0!	#DIV/0!	#DIV/0!
																															#DIV/0!	#DIV/0!	#DIV/0!
																															#DIV/0!	#DIV/0!	#DIV/0!
																															#DIV/0!	#DIV/0!	#DIV/0!
																															#DIV/0!	#DIV/0!	#DIV/0!
																															#DIV/0!	#DIV/0!	#DIV/0!
																															#DIV/0!	#DIV/0!	#DIV/0!
																															#DIV/0!	#DIV/0!	#DIV/0!
																															#DIV/0!	#DIV/0!	#DIV/0!
																															#DIV/0!	#DIV/0!	#DIV/0!
																															#DIV/0!	#DIV/0!	#DIV/0!
																															#DIV/0!	#DIV/0!	#DIV/0!
																															#DIV/0!	#DIV/0!	#DIV/0!
																															#DIV/0!	#DIV/0!	#DIV/0!
																															#DIV/0!	#DIV/0!	#DIV/0!
																															#DIV/0!	#DIV/0!	#DIV/0!
																															#DIV/0!	#DIV/0!	#DIV/0!
																															#DIV/0!	#DIV/0!	#DIV/0!
																															#DIV/0!	#DIV/0!	#DIV/0!
																															#DIV/0!	#DIV/0!	#DIV/0!
																															#DIV/0!	#DIV/0!	#DIV/0!
																															#DIV/0!	#DIV/0!	#DIV/0!
																															#DIV/0!	#DIV/0!	#DIV/0!
																															#DIV/0!	#DIV/0!	#DIV/0!
																															#DIV/0!	#DIV/0!	#DIV/0!
																															#DIV/0!	#DIV/0!	#DIV/0!
																															#DIV/0!	#DIV/0!	#DIV/0!
																															#DIV/0!	#DIV/0!	#DIV/0!
																															#DIV/0!	#DIV/0!	#DIV/0!
																															#DIV/0!	#DIV/0!	#DIV/0!
																															#DIV/0!	#DIV/0!	#DIV/0!
																															#DIV/0!	#DIV/0!	#DIV/0!
																															#DIV/0!	#DIV/0!	#DIV/0!
																															#DIV/0!	#DIV/0!	#DIV/0!
																															#DIV/0!	#DIV/0!	#DIV/0!
																															#DIV/0!	#DIV/0!	#DIV/0!
																															#DIV/0!	#DIV/0!	#DIV/0!
																															#DIV/0!	#DIV/0!	#DIV/0!
																															#DIV/0!	#DIV/0!	#DIV/0!
																															#DIV/0!	#DIV/0!	#DIV/0!
																															#DIV/0!	#DIV/0!	#DIV/0!
																															#DIV/0!	#DIV/0!	#DIV/0!
																															#DIV/0!	#DIV/0!	#DIV/0!
																															#DIV/0!	#DIV/0!	#DIV/0!
																															#DIV/0!	#DIV/0!	#DIV/0!
																															#DIV/0!	#DIV/0!	#DIV/0!
																															#DIV/0!	#DIV/0!	#DIV/0!
																															#DIV/0!	#DIV/0!	#DIV/0!
																															#DIV/0!	#DIV/0!	#DIV/0!
																															#DIV/0!	#DIV/0!	#DIV/0!
																															#DIV/0!	#DIV/0!	#DIV/0!
																															#DIV/0!	#DIV/0!	#DIV/0!
																															#DIV/0!	#DIV/0!	#DIV/0!
																															#DIV/0!	#DIV/0!	#DIV/0!
																															#DIV/0!	#DIV/0!	#DIV/0!
																															#DIV/0!	#DIV/0!	#DIV/0!
																															#DIV/0!	#DIV/0!	#DIV/0!
																															#DIV/0!	#DIV/0!	#DIV/0!
																															#DIV/0!	#DIV/0!	#DIV/0!
																															#DIV/0!	#DIV/0!	#DIV/0!
																															#DIV/0!	#DIV/0!	#DIV/0!
																															#DIV/0!	#DIV/0!	#DIV/0!
																															#DIV/0!	#DIV/0!	#DIV/0!
																															#DIV/0!	#DIV/0!	#DIV/0!
																															#DIV/0!	#DIV/0!	#DIV/0!
																															#DIV/0!	#DIV/0!	#DIV/0!
																															#DIV/0!	#DIV/0!	#DIV/0!
																															#DIV/0!	#DIV/0!	#DIV/0!
																															#DIV/0!	#DIV/0!	#DIV/0!
																															#DIV/0!	#DIV/0!	#DIV/0!
																															#DIV/0!	#DIV/0!	#DIV/0!
																															#DIV/0!	#DIV/0!	#DIV/0!
																															#DIV/0!	#DIV/0!	#DIV/0!
																															#DIV/0!	#DIV/0!	#DIV/0!
																															#DIV/0!	#DIV/0!	#DIV/0!
																															#DIV/0!	#DIV/0!	#DIV/0!
																															#DIV/0!	#DIV/0!	#DIV/0!
																															#DIV/0!	#DIV/0!	#DIV/0!
																															#DIV/0!	#DIV/0!	#DIV/0!
																															#DIV/0!	#DIV/0!	#DIV/0!
																															#DIV/0!	#DIV/0!	#DIV/0!
																															#DIV/0!	#DIV/0!	#DIV/0!
																															#DIV/0!	#DIV/0!	#DIV/0!
																															#DIV/0!	#DIV/0!	#DIV/0!
																															#DIV/0!	#DIV/0!	#DIV/0!
																															#DIV/0!	#DIV/0!	#DIV/0!
																															#DIV/0!	#DIV/0!	#DIV/0!
																															#DIV/0!	#DIV/0!	#DIV/0!
																															#DIV/0!	#DIV/0!	#DIV/0!
																															#DIV/0!	#DIV/0!	#DIV/0!
																															#DIV/0!	#DIV/0!	#DIV/0!
																															#DIV/0!	#DIV/0!	#DIV/0!
																															#DIV/0!	#DIV/0!	#DIV/0!
																															#DIV/0!	#DIV/0!	#DIV/0!
																															#DIV/0!	#DIV/0!	#DIV/0!
																															#DIV/0!	#DIV/0!	#DIV/0!
																															#DIV/0!	#DIV/0!	#DIV/0!
																															#DIV/0!	#DIV/0!	#DIV/0!
																															#DIV/0!	#DIV/0!	#DIV/0!
																															#DIV/0!	#DIV/0!	#DIV/0!
																															#DIV/0!	#DIV/0!	#DIV/0!
																															#DIV/0!	#DIV/0!	#DIV/0!
																															#DIV/0!	#DIV/0!	#DIV/0!
																															#DIV/0!	#DIV/0!	#DIV/0!
																															#DIV/0!	#DIV/0!	#DIV/0!
																															#DIV/0!	#DIV/0!	#DIV/0!
																															#DIV/0!	#DIV/0!	#DIV/0!
																															#DIV/0!	#DIV/0!	#DIV/0!
																															#DIV/0!	#DIV/0!	#DIV/0!
																															#DIV/0!	#DIV/0!	#DIV/0!
																															#DIV/0!	#DIV/0!	#DIV/0!
																															#DIV/0!	#DIV/0!	#DIV/0!
																															#DIV/0!	#DIV/0!	#DIV/0!
																															#DIV/0!	#DIV/0!	#DIV/0!
																															#DIV/0!	#DIV/0!	#DIV/0!
																															#DIV/0!	#DIV/0!	#DIV/0!
																															#DIV/0!	#DIV/0!	#DIV/0!
																															#DIV/0!	#DIV/0!	#DIV/0!
																															#DIV/0!	#DIV/0!	#DIV/0!
																															#DIV/0!	#DIV/0!	#DIV/0!
																															#DIV/0!	#DIV/0!	#DIV/0!
																															#DIV/0!	#DIV/0!	#DIV/0!
																															#DIV/0!	#DIV/0!	#DIV/0!
																															#DIV/0!	#DIV/0!	#DIV/0!
																															#DIV/0!	#DIV/0!	#DIV/0!
																															#DIV/0!	#DIV/0!	#DIV/0!
																															#DIV/0!	#DIV/0!	#DIV/0!
																															#DIV/0!	#DIV/0!	#DIV/0!
																															#DIV/0!	#DIV/0!	#DIV/0!
																															#DIV/0!	#DIV/0!	#DIV/0!
																															#DIV/0!	#DIV/0!	#DIV/0!
																															#DIV/0!	#DIV/0!	#DIV/0!
																															#DIV/0!	#DIV/0!	#DIV/0!
																															#DIV/0!	#DIV/0!	#DIV/0!
																															#DIV/0!	#DIV/0!	#DIV/0!
																															#DIV/0!	#DIV/0!	#DIV/0!
																															#DIV/0!	#DIV/0!	#DIV/0!
																															#DIV/0!	#DIV/0!	#DIV/0!
																															#DIV/0!	#DIV/0!	#DIV/0!
																															#DIV/0!	#DIV/0!	#DIV/0!
																															#DIV/0!	#DIV/0!	#DIV/0!
																															#DIV/0!	#DIV/0!	#DIV/0!
																															#DIV/0!	#DIV/0!	#DIV/0!
																															#DIV/0!	#DIV/0!	#DIV/0!
																															#DIV/0!	#DIV/0!	#DIV/0!
																															#DIV/0!	#DIV/0!	#DIV/0!
																															#DIV/0!	#DIV/0!	#DIV/0!
																															#DIV/0!	#DIV/0!	#DIV/0!
																															#DIV/0!	#DIV/0!	#DIV/0!
																															#DIV/0!	#DIV/0!	#DIV/0!
																															#DIV/0!	#DIV/0!	#DIV/0!
																															#DIV/0!	#DIV/0!	#DIV/0!
																															#DIV/0!	#DIV/0!	#DIV/0!
																															#DIV/0!	#DIV/0!	#DIV/0!
																															#DIV/0!	#DIV/0!	#DIV/0!
																															#DIV/0!	#DIV/0!	#DIV/0!
																															#DIV/0!	#DIV/0!	#DIV/0!
																															#DIV/0!	#DIV/0!	#DIV/0!
																															#DIV/0!	#DIV/0!	#DIV/0!
																															#DIV/0!	#DIV/0!	#DIV/0!
																															#DIV/0!	#DIV/0!	#DIV/0!
																															#DIV/0!	#DIV/0!	#DIV/0!
																															#DIV/0!	#DIV/0!	#DIV/0!
																															#DIV/0!	#DIV/0!	#DIV/0!
																															#DIV/0!	#DIV/0!	#DIV/0!
																															#DIV/0!	#DIV/0!	#DIV/0!
																															#DIV/0!	#DIV/0!	#DIV/0!
																															#DIV/0!	#DIV/0!	#DIV/0!
																															#DIV/0!	#DIV/0!	#DIV/0!
																															#DIV/0!	#DIV/0!	#DIV/0!
																															#DIV/0!	#DIV/0!	#DIV/0!
																															#DIV/0!	#DIV/0!	#DIV/0!
																															#DIV/0!	#DIV/0!	#DIV/0!
																															#DIV/0!	#DIV/0!	#DIV/0!
																															#DIV/0!	#DIV/0!	#DIV/0!
																															#DIV/0!	#DIV/0!	#DIV/0!
																															#DIV/0!	#DIV/0!	#DIV/0!
																															#DIV/0!	#DIV/0!	#DIV/0!
																															#DIV/0!	#DIV/0!	#DIV/0!
																															#DIV/0!	#DIV/0!	#DIV/0!
																															#DIV/0!	#DIV/0!	#DIV/0!
																															#DIV/0!	#DIV/0!	#DIV/0!
																															#DIV/0!	#DIV/0!	#DIV/0!
																															#DIV/0!	#DIV/0!	#DIV/0!
																															#DIV/0!	#DIV/0!	#DIV/0!
																															#DIV/0!	#DIV/0!	#DIV/0!
																															#DIV/0!	#DIV/0!	#DIV/0!
																															#DIV/0!	#DIV/0!	#DIV/0!
																															#DIV/0!	#DIV/0!	#DIV/0!
																															#DIV/0!	#DIV/0!	#DIV/0!
																															#DIV/0!	#DIV/0!	#DIV/0!
																															#DIV/0!	#DIV/0!	#DIV/0!
																															#DIV/0!	#DIV/0!	#DIV/0!
																															#DIV/0!	#DIV/0!	#DIV/0!
																															#DIV/0!	#DIV/0!	#DIV/0!
																															#DIV/0!	#DIV/0!	#DIV/0!
																															#DIV/0!	#DIV/0!	#DIV/0!
																															#DIV/0!	#DIV/0!	#DIV/0!
																															#DIV/0!	#DIV/0!	#DIV/0!
																															#DIV/0!	#DIV/0!	#DIV/0!
																															#DIV/0!	#DIV/0!	#DIV/0!
																															#DIV/0!	#DIV/0!	#DIV/0!
																															#DIV/0!	#DIV/0!	#DIV/0!
																															#DIV/0!	#DIV/0!	#DIV/0!
																															#DIV/0!	#DIV/0!	#DIV/0!
																															#DIV/0!	#DIV/0!	#DIV/0!
																															#DIV/0!	#DIV/0!	#DIV/0!
																															#DIV/0!	#DIV/0!	#DIV/0!
																															#DIV/0!	#DIV/0!	#DIV/0!
																															#DIV/0!	#DIV/0!	#DIV/0!
																															#DIV/0!	#DIV/0!	#DIV/0!
																															#DIV/0!	#DIV/0!	#DIV/0!
																															#DIV/0!	#DIV/0!	#DIV/0!
																															#DIV/0!	#DIV/0!	#DIV/0!
																															#DIV/0!	#DIV/0!	#DIV/0!
																															#DIV/0!	#DIV/0!	#DIV/0!
																															#DIV/0!	#DIV/0!	#DIV/0!
																															#DIV/0!	#DIV/0!	#DIV/0!
																															#DIV/0!	#DIV/0!	#DIV/0!
																															#DIV/0!	#DIV/0!	#DIV/0!
																															#DIV/0!	#DIV/0!	#DIV/0!
																															#DIV/0!	#DIV/0!	#DIV/0!
																															#DIV/0!	#DIV/0!	#DIV/0!
																															#DIV/0!	#DIV/0!	#DIV/0!
																															#DIV/0!	#DIV/0!	#DIV/0!
																															#DIV/0!	#DIV/0!	#DIV/0!
																															#DIV/0!	#DIV/0!	#DIV/0!
																															#DIV/0!	#DIV/0!	#DIV/0!
																															#DIV/0!	#DIV/0!	#DIV/0!
																															#DIV/0!	#DIV/0!	#DIV/0!
																															#DIV/0!	#DIV/0!	#DIV/0!
																															#DIV/0!	#DIV/0!	#DIV/0!
																															#DIV/0!	#DIV/0!	#DIV/0!
																															#DIV/0!	#DIV/0!	#DIV/0!
																															#DIV/0!	#DIV/0!	#DIV/0!
																															#DIV/0!	#DIV/0!	#DIV/0!
																															#DIV/0!	#DIV/0!	#DIV/0!
																															#DIV/0!	#DIV/0!	#DIV/0!
																															#DIV/0!	#DIV/0!	#DIV/0!
																															#DIV/0!	#DIV/0!	#DIV/0!
																															#DIV/0!	#DIV/0!	#DIV/0!
																															#DIV/0!	#DIV/0!	#DIV/0!
																															#DIV/0!	#DIV/0!	#DIV/0!
																															#DIV/0!	#DIV/0!	#DIV/0!
																															#DIV/0!	#DIV/0!	#DIV/0!
																															#DIV/0!	#DIV/0!	#DIV/0!
																															#DIV/0!	#DIV/0!	#DIV/0!
																															#DIV/0!	#DIV/0!	#DIV/0!
																															#DIV/0!	#DIV/0!	#DIV/0!
																															#DIV/0!	#DIV/0!	#DIV/0!
																															#DIV/0!	#DIV/0!	#DIV/0!
																															#DIV/0!	#DIV/0!	#DIV/0!
																															#DIV/0!	#DIV/0!	#DIV/0!
																															#DIV/0!	#DIV/0!	#DIV/0!
																															#DIV/0!	#DIV/0!	#DIV/0!
																															#DIV/0!	#DIV/0!	#DIV/0!
																															#DIV/0!	#DIV/0!	#DIV/0!
																															#DIV/0!	#DIV/0!	#DIV/0!
																															#DIV/0!	#DIV/0!	#DIV/0!
																															#DIV/0!	#DIV/0!	#DIV/0!
																															#DIV/0!	#DIV/0!	#DIV/0!
																															#DIV/0!	#DIV/0!	#DIV/0!
																															#DIV/0!	#DIV/0!	#DIV/0!
																															#DIV/0!	#DIV/0!	#DIV/0!
																															#DIV/0!	#DIV/0!	#DIV/0!
																															#DIV/0!	#DIV/0!	#DIV/0!
																															#DIV/0!	#DIV/0!	#DIV/0!
																															#DIV/0!	#DIV/0!	#DIV/0!
																															#DIV/0!	#DIV/0!	#DIV/0!
																															#DIV/0!	#DIV/0!	#DIV/0!
																															#DIV/0!	#DIV/0!	#DIV/0!
																															#DIV/0!	#DIV/0!	#DIV/0!
																															#DIV/0!	#DIV/0!	#DIV/0!
																															#DIV/0!	#DIV/0!	#DIV/0!
																															#DIV/0!	#DIV/0!	#DIV/0!
																															#DIV/0!	#DIV/0!	#DIV/0!
																															#DIV/0!	#DIV/0!	#DIV/0!
																															#DIV/0!	#DIV/0!	#DIV/0!
																															#DIV/0!	#DIV/0!	#DIV/0!
																															#DIV/0!	#DIV/0!	#DIV/0!
																															#DIV/0!	#DIV/0!	#DIV/0!
																															#DIV/0!	#DIV/0!	#DIV/0!
																															#DIV/0!	#DIV/0!	#DIV/0!
																															#DIV/0!	#DIV/0!	#DIV/0!
																															#DIV/0!	#DIV/0!	#DIV/0!
																															#DIV/0!	#DIV/0!	#DIV/0!
																															#DIV/0!	#DIV/0!	#DIV/0!
																															#DIV/0!	#DIV/0!	#DIV/0!
																															#DIV/0!	#DIV/0!	#DIV/0!
																															#DIV/0!	#DIV/0!	#DIV/0!
																															#DIV/0!	#DIV/0!	#DIV/0!
																															#DIV/0!	#DIV/0!	#DIV/0!
																															#DIV/0!	#DIV/0!	#DIV/0!
																															#DIV/0!	#DIV/0!	#DIV/0!
																															#DIV/0!	#DIV/0!	#DIV/0!
																															#DIV/0!	#DIV/0!	#DIV/0!
																															#DIV/0!	#DIV/0!	#DIV/0!
																															#DIV/0!	#DIV/0!	#DIV/0!
																															#DIV/0!	#DIV/0!	#DIV/0!
																															#DIV/0!	#DIV/0!	#DIV/0!
																															#DIV/0!	#DIV/0!	#DIV/0!
																															#DIV/0!	#DIV/0!	#DIV/0!
																															#DIV/0!	#DIV/0!	#DIV/0!
																															#DIV/0!	#DIV/0!	#DIV/0!
																															#DIV/0!	#DIV/0!	#DIV/0!
																															#DIV/0!	#DIV/0!	#DIV/0!
																															#DIV/0!	#DIV/0!	#DIV/0!
																															#DIV/0!	#DIV/0!	#DIV/0!
																															#DIV/0!	#DIV/0!	#DIV/0!
																															#DIV/0!	#DIV/0!	#DIV/0!
																															#DIV/0!	#DIV/0!	#DIV/0!
																															#DIV/0!	#DIV/0!	#DIV/0!
																															#DIV/0!	#DIV/0!	#DIV/0!
																															#DIV/0!	#DIV/0!	#DIV/0!
																															#DIV/0!	#DIV/0!	#DIV/0!
																															#DIV/0!	#DIV/0!	#DIV/0!
																															#DIV/0!	#DIV/0!	#DIV/0!
																															#DIV/0!	#DIV/0!	#DIV/0!
																															#DIV/0!	#DIV/0!	#DIV/0!
																															#DIV/0!	#DIV/0!	#DIV/0!
																															#DIV/0!	#DIV/0!	#DIV/0!
																															#DIV/0!	#DIV/0!	#DIV/0!
																															#DIV/0!	#DIV/0!	#DIV/0!
																															#DIV/0!	#DIV/0!	#DIV/0!
																															#DIV/0!	#DIV/0!	#DIV/0!
																															#DIV/0!	#DIV/0!	#DIV/0!
																															#DIV/0!	#DIV/0!	#DIV/0!
																															#DIV/0!	#DIV/0!	#DIV/0!
																															#DIV/0!	#DIV/0!	#DIV/0!
																															#DIV/0!	#DIV/0!	#DIV/0!
																															#DIV/0!	#DIV/0!	#DIV/0!
																															#DIV/0!	#DIV/0!	#DIV/0!
																															#DIV/0!	#DIV/0!	#DIV/0!
																															#DIV/0!	#DIV/0!	#DIV/0!
																															#DIV/0!	#DIV/0!	#DIV/0!
																															#DIV/0!	#DIV/0!	#DIV/0!
																															#DIV/0!	#DIV/0!	#DIV/0!
																															#DIV/0!	#DIV/0!	#DIV/0!
																															#DIV/0!	#DIV/0!	#DIV/0!
																															#DIV/0!	#DIV/0!	#DIV/0!
																															#DIV/0!	#DIV/0!	#DIV/0!
																															#DIV/0!	#DIV/0!	#DIV/0!
																															#DIV/0!	#DIV/0!	#DIV/0!
																															#DIV/0!	#DIV/0!	#DIV/0!
																															#DIV/0!	#DIV/0!	#DIV/0!
																															#DIV/0!	#DIV/0!	#DIV/0!
																															#DIV/0!	#DIV/0!	#DIV/0!
																															#DIV/0!	#DIV/0!	#DIV/0!
																															#DIV/0!	#DIV/0!	#DIV/0!
																															#DIV/0!	#DIV/0!	#DIV/0!
																															#DIV/0!	#DIV/0!	#DIV/0!
																															#DIV/0!	#DIV/0!	#DIV/0!
																															#DIV/0!	#DIV/0!	#DIV/0!
																															#DIV/0!	#DIV/0!	#DIV/0!
																															#DIV/0!	#DIV/0!	#DIV/0!
																															#DIV/0!	#DIV/0!	#DIV/0!
																															#DIV/0!	#DIV/0!	#DIV/0!
																															#DIV/0!	#DIV/0!	#DIV/0!
																															#DIV/0!	#DIV/0!	#DIV/0!
																															#DIV/0!	#DIV/0!	#DIV/0!
																															#DIV/0!	#DIV/0!	#DIV/0!
																															#DIV/0!	#DIV/0!	#DIV/0!
																															#DIV/0!	#DIV/0!	#DIV/0!
																															#DIV/0!	#DIV/0!	#DIV/0!
																															#DIV/0!	#DIV/0!	#DIV/0!
																															#DIV/0!	#DIV/0!	#DIV/0!
																															#DIV/0!	#DIV/0!	#DIV/0!
																															#DIV/0!	#DIV/0!	#DIV/0!
																															#DIV/0!	#DIV/0!	#DIV/0!
																															#DIV/0!	#DIV/0!	#DIV/0!
																															#DIV/0!	#DIV/0!	#DIV/0!
																															#DIV/0!	#DIV/0!	#DIV/0!
																															#DIV/0!	#DIV/0!	#DIV/0!
																															#DIV/0!	#DIV/0!	#DIV/0!
																															#DIV/0!	#DIV/0!	#DIV/0!
																															#DIV/0!	#DIV/0!	#DIV/0!
																															#DIV/0!	#DIV/0!	#DIV/0!
																															#DIV/0!	#DIV/0!	#DIV/0!
																															#DIV/0!	#DIV/0!	#DIV/0!
																															#DIV/0!	#DIV/0!	#DIV/0!
																															#DIV/0!	#DIV/0!	#DIV/0!
																															#DIV/0!	#DIV/0!	#DIV/0!
																															#DIV/0!	#DIV/0!	#DIV/0!
																															#DIV/0!	#DIV/0!	#DIV/0!
																															#DIV/0!	#DIV/0!	#DIV/0!
																															#DIV/0!	#DIV/0!	#DIV/0!
																															#DIV/0!	#DIV/0!	#DIV/0!
																															#DIV/0!	#DIV/0!	#DIV/0!
																															#DIV/0!	#DIV/0!	#DIV/0!
																															#DIV/0!	#DIV/0!	#DIV/0!
																															#DIV/0!	#DIV/0!	#DIV/0!
																															#DIV/0!	#DIV/0!	#DIV/0!
																															#DIV/0!	#DIV/0!	#DIV/0!
																															#DIV/0!	#DIV/0!	#DIV/0!
																															#DIV/0!	#DIV/0!	#DIV/0!
																															#DIV/0!	#DIV/0!	#DIV/0!
																															#DIV/0!	#DIV/0!	#DIV/0!
																															#DIV/0!	#DIV/0!	#DIV/0!
																															#DIV/0!	#DIV/0!	#DIV/0!
																															#DIV/0!	#DIV/0!	#DIV/0!
																															#DIV/0!	#DIV/0!	#DIV/0!
																															#DIV/0!	#DIV/0!	#DIV/0!
																															#DIV/0!	#DIV/0!	#DIV/0!
																															#DIV/0!	#DIV/0!	#DIV/0!
																															#DIV/0!	#DIV/0!	#DIV/0!
																															#DIV/0!	#DIV/0!	#DIV/0!
																															#DIV/0!	#DIV/0!	#DIV/0!
																															#DIV/0!	#DIV/0!	#DIV/0!
																															#DIV/0!	#DIV/0!	#DIV/0!
																															#DIV/0!	#DIV/0!	#DIV/0!
																															#DIV/0!	#DIV/0!	#DIV/0!
																															#DIV/0!	#DIV/0!	#DIV/0!
																															#DIV/0!	#DIV/0!	#DIV/0!
																															#DIV/0!	#DIV/0!	#DIV/0!
																															#DIV/0!	#DIV/0!	#DIV/0!
																															#DIV/0!	#DIV/0!	#DIV/0!
																															#DIV/0!	#DIV/0!	#DIV/0!
																															#DIV/0!	#DIV/0!	#DIV/0!
																															#DIV/0!	#DIV/0!	#DIV/0!
																															#DIV/0!	#DIV/0!	#DIV/0!
																															#DIV/0!	#DIV/0!	#DIV/0!
																															#DIV/0!	#DIV/0!	#DIV/0!
																															#DIV/0!	#DIV/0!	#DIV/0!
																															#DIV/0!	#DIV/0!	#DIV/0!
																															#DIV/0!	#DIV/0!	#DIV/0!
																															#DIV/0!	#DIV/0!	#DIV/0!
																															#DIV/0!	#DIV/0!	#DIV/0!
																															#DIV/0!	#DIV/0!	#DIV/0!
																															#DIV/0!	#DIV/0!	#DIV/0!
																															#DIV/0!	#DIV/0!	#DIV/0!
																															#DIV/0!	#DIV/0!	#DIV/0!
																															#DIV/0!	#DIV/0!	#DIV/0!
																															#DIV/0!	#DIV/0!	#DIV/0!
																															#DIV/0!	#DIV/0!	#DIV/0!
																															#DIV/0!	#DIV/0!	#DIV/0!
																															#DIV/0!	#DIV/0!	#DIV/0!
																															#DIV/0!	#DIV/0!	#DIV/0!
																															#DIV/0!	#DIV/0!	#DIV/0!
																															#DIV/0!	#DIV/0!	#DIV/0!
																															#DIV/0!	#DIV/0!	#DIV/0!
																															#DIV/0!	#DIV/0!	#DIV/0!
																															#DIV/0!	#DIV/0!	#DIV/0!
																															#DIV/0!	#DIV/0!	#DIV/0!
																															#DIV/0!	#DIV/0!	#DIV/0!
																															#DIV/0!	#DIV/0!	#DIV/0!
																															#DIV/0!	#DIV/0!	#DIV/0!
																															#DIV/0!	#DIV/0!	#DIV/0!
																															#DIV/0!	#DIV/0!	#DIV/0!
																															#DIV/0!	#DIV/0!	#DIV/0!
																															#DIV/0!	#DIV/0!	#DIV/0!
																															#DIV/0!	#DIV/0!	#DIV/0!
																															#DIV/0!	#DIV/0!	#DIV/0!
																															#DIV/0!	#DIV/0!	#DIV/0!
																															#DIV/0!	#DIV/0!	#DIV/0!
																															#DIV/0!	#DIV/0!	#DIV/0!
																															#DIV/0!	#DIV/0!	#DIV/0!
																															#DIV/0!	#DIV/0!	#DIV/0!
																															#DIV/0!	#DIV/0!	#DIV/0!
																															#DIV/0!	#DIV/0!	#DIV/0!
																															#DIV/0!	#DIV/0!	#DIV/0!
																															#DIV/0!	#DIV/0!	#DIV/0!
																															#DIV/0!	#DIV/0!	#DIV/0!
																															#DIV/0!	#DIV/0!	#DIV/0!
																															#DIV/0!	#DIV/0!	#DIV/0!
																															#DIV/0!	#DIV/0!	#DIV/0!
																															#DIV/0!	#DIV/0!	#DIV/0!
																															#DIV/0!	#DIV/0!	#DIV/0!
																															#DIV/0!	#DIV/0!	#DIV/0!
																															#DIV/0!	#DIV/0!	#DIV/0!
																															#DIV/0!	#DIV/0!	#DIV/0!
																															#DIV/0!	#DIV/0!	#DIV/0!
																															#DIV/0!	#DIV/0!	#DIV/0!
																															#DIV/0!	#DIV/0!	#DIV/0!
																															#DIV/0!	#DIV/0!	#DIV/0!
																															#DIV/0!	#DIV/0!	#DIV/0!
																															#DIV/0!	#DIV/0!	#DIV/0!
																															#DIV/0!	#DIV/0!	#DIV/0!
																															#DIV/0!	#DIV/0!	#DIV/0!
																															#DIV/0!	#DIV/0!	#DIV/0!
																															#DIV/0!	#DIV/0!	#DIV/0!
																															#DIV/0!	#DIV/0!	#DIV/0!
																															#DIV/0!	#DIV/0!	#DIV/0!
																															#DIV/0!	#DIV/0!	#DIV/0!
																															#DIV/0!	#DIV/0!	#DIV/0!
																															#DIV/0!	#DIV/0!	#DIV/0!
																															#DIV/0!	#DIV/0!	#DIV/0!
																															#DIV/0!	#DIV/0!	#DIV/0!
																															#DIV/0!	#DIV/0!	#DIV/0!
																															#DIV/0!	#DIV/0!	#DIV/0!
																															#DIV/0!	#DIV/0!	#DIV/0!
																															#DIV/0!	#DIV/0!	#DIV/0!
																															#DIV/0!	#DIV/0!	#DIV/0!
																															#DIV/0!	#DIV/0!	#DIV/0!
																															#DIV/0!	#DIV/0!	#DIV/0!
																															#DIV/0!	#DIV/0!	#DIV/0!
																															#DIV/0!	#DIV/0!	#DIV/0!
																															#DIV/0!	#DIV/0!	#DIV/0!
																															#DIV/0!	#DIV/0!	#DIV/0!
																															#DIV/0!	#DIV/0!	#DIV/0!
																															#DIV/0!	#DIV/0!	#DIV/0!
																															#DIV/0!	#DIV/0!	#DIV/0!
																															#DIV/0!	#DIV/0!	#DIV/0!
																															#DIV/0!	#DIV/0!	#DIV/0!
																															#DIV/0!	#DIV/0!	#DIV/0!
																															#DIV/0!	#DIV/0!	#DIV/0!
																															#DIV/0!	#DIV/0!	#DIV/0!
																															#DIV/0!	#DIV/0!	#DIV/0!
																															#DIV/0!	#DIV/0!	#DIV/0!
																															#DIV/0!	#DIV/0!	#DIV/0!
																															#DIV/0!	#DIV/0!	#DIV/0!
																															#DIV/0!	#DIV/0!	#DIV/0!
																															#DIV/0!	#DIV/0!	#DIV/0!
																															#DIV/0!	#DIV/0!	#DIV/0!
																															#DIV/0!	#DIV/0!	#DIV/0!
																															#DIV/0!	#DIV/0!	#DIV/0!
																															#DIV/0!	#DIV/0!	#DIV/0!
																															#DIV/0!	#DIV/0!	#DIV/0!
																															#DIV/0!	#DIV/0!	#DIV/0!
																															#DIV/0!	#DIV/0!	#DIV/0!
																															#DIV/0!	#DIV/0!	#DIV/0!
																															#DIV/0!	#DIV/0!	#DIV/0!
																															#DIV/0!	#DIV/0!	#DIV/0!
																															#DIV/0!	#DIV/0!	#DIV/0!
																															#DIV/0!	#DIV/0!	#DIV/0!
																															#DIV/0!	#DIV/0!	#DIV/0!
																															#DIV/0!	#DIV/0!	#DIV/0!
																															#DIV/0!	#DIV/0!	#DIV/0!
																															#DIV/0!	#DIV/0!	#DIV/0!
																															#DIV/0!	#DIV/0!	#DIV/0!
																															#DIV/0!	#DIV/0!	#DIV/0!
																															#DIV/0!	#DIV/0!	#DIV/0!
																															#DIV/0!	#DIV/0!	#DIV/0!
																															#DIV/0!	#DIV/0!	#DIV/0!
																															#DIV/0!	#DIV/0!	#DIV/0!
																															#DIV/0!	#DIV/0!	#DIV/0!
																															#DIV/0!	#DIV/0!	#DIV/0!
																															#DIV/0!	#DIV/0!	#DIV/0!
																															#DIV/0!	#DIV/0!	#DIV/0!
																															#DIV/0!	#DIV/0!	#DIV/0!
																															#DIV/0!	#DIV/0!	#DIV/0!
																															#DIV/0!	#DIV/0!	#DIV/0!
																															#DIV/0!	#DIV/0!	#DIV/0!
																															#DIV/0!	#DIV/0!	#DIV/0!
																															#DIV/0!	#DIV/0!	#DIV/0!
																															#DIV/0!	#DIV/0!	#DIV/0!
																															#DIV/0!	#DIV/0!	#DIV/0!
																															#DIV/0!	#DIV/0!	#DIV/0!
																															#DIV/0!	#DIV/0!	#DIV/0!
																															#DIV/0!	#DIV/0!	#DIV/0!
																															#DIV/0!	#DIV/0!	#DIV/0!
																															#DIV/0!	#DIV/0!	#DIV/0!
																															#DIV/0!	#DIV/0!	#DIV/0!
																															#DIV/0!	#DIV/0!	#DIV/0!
																															#DIV/0!	#DIV/0!	#DIV/0!
																															#DIV/0!	#DIV/0!	#DIV/0!
																															#DIV/0!	#DIV/0!	#DIV/0!
																															#DIV/0!	#DIV/0!	#DIV/0!
																															#DIV/0!	#DIV/0!	#DIV/0!
																															#DIV/0!	#DIV/0!	#DIV/0!
																															#DIV/0!	#DIV/0!	#DIV/0!
																															#DIV/0!	#DIV/0!	#DIV/0!
																															#DIV/0!	#DIV/0!	#DIV/0!
																															#DIV/0!	#DIV/0!	#DIV/0!
																															#DIV/0!	#DIV/0!	#DIV/0!
																															#DIV/0!	#DIV/0!	#DIV/0!
																															#DIV/0!	#DIV/0!	#DIV/0!
																															#DIV/0!	#DIV/0!	#DIV/0!
																															#DIV/0!	#DIV/0!	#DIV/0!
																															#DIV/0!	#DIV/0!	#DIV/0!
																															#DIV/0!	#DIV/0!	#DIV/0!
																															#DIV/0!	#DIV/0!	#DIV/0!
																															#DIV/0!	#DIV/0!	#DIV/0!
																															#DIV/0!	#DIV/0!	#DIV/0!
																															#DIV/0!	#DIV/0!	#DIV/0!
																															#DIV/0!	#DIV/0!	#DIV/0!
																															#DIV/0!	#DIV/0!	#DIV/0!
																															#DIV/0!	#DIV/0!	#DIV/0!
																															#DIV/0!	#DIV/0!	#DIV/0!
																															#DIV/0!	#DIV/0!	#DIV/0!
																															#DIV/0!	#DIV/0!	#DIV/0!
																															#DIV/0!	#DIV/0!	#DIV/0!
																															#DIV/0!	#DIV/0!	#DIV/0!
																															#DIV/0!	#DIV/0!	#DIV/0!
																															#DIV/0!	#DIV/0!	#DIV/0!
																															#DIV/0!	#DIV/0!	#DIV/0!
																															#DIV/0!	#DIV/0!	#DIV/0!
																															#DIV/0!	#DIV/0!	#DIV/0!
																															#DIV/0!	#DIV/0!	#DIV/0!
																															#DIV/0!	#DIV/0!	#DIV/0!
																															#DIV/0!	#DIV/0!	#DIV/0!
																															#DIV/0!	#DIV/0!	#DIV/0!
																															#DIV/0!	#DIV/0!	#DIV/0!
																															#DIV/0!	#DIV/0!	#DIV/0!
																															#DIV/0!	#DIV/0!	#DIV/0!
																															#DIV/0!	#DIV/0!	#DIV/0!
																															#DIV/0!	#DIV/0!	#DIV/0!
																															#DIV/0!	#DIV/0!	#DIV/0!
																															#DIV/0!	#DIV/0!	#DIV/0!
																															#DIV/0!	#DIV/0!	#DIV/0!
																															#DIV/0!	#DIV/0!	#DIV/0!
																															#DIV/0!	#DIV/0!	#DIV/0!
																															#DIV/0!	#DIV/0!	#DIV/0!
																															#DIV/0!	#DIV/0!	#DIV/0!
																															#DIV/0!	#DIV/0!	#DIV/0!
																															#DIV/0!	#DIV/0!	#DIV/0!
																															#DIV/0!	#DIV/0!	#DIV/0!
																															#DIV/0!	#DIV/0!	#DIV/0!
																															#DIV/0!	#DIV/0!	#DIV/0!
																															#DIV/0!	#DIV/0!	#DIV/0!
																															#DIV/0!	#DIV/0!	#DIV/0!
																															#DIV/0!	#DIV/0!	#DIV/0!
																															#DIV/0!	#DIV/0!	#DIV/0!
																															#DIV/0!	#DIV/0!	#DIV/0!
																															#DIV/0!	#DIV/0!	#DIV/0!
																															#DIV/0!	#DIV/0!	#DIV/0!
																															#DIV/0!	#DIV/0!	#DIV/0!
																															#DIV/0!	#DIV/0!	#DIV/0!
																															#DIV/0!	#DIV/0!	#DIV/0!
																															#DIV/0!	#DIV/0!	#DIV/0!
																															#DIV/0!	#DIV/0!	#DIV/0!
																															#DIV/0!	#DIV/0!	#DIV/0!
																															#DIV/0!	#DIV/0!	#DIV/0!
																															#DIV/0!	#DIV/0!	#DIV/0!
																															#DIV/0!	#DIV/0!	#DIV/0!
																															#DIV/0!	#DIV/0!	#DIV/0!
																															#DIV/0!	#DIV/0!	#DIV/0!
																															#DIV/0!	#DIV/0!	#DIV/0!
																															#DIV/0!	#DIV/0!	#DIV/0!
																															#DIV/0!	#DIV/0!	#DIV/0!
																															#DIV/0!	#DIV/0!	#DIV/0!
																															#DIV/0!	#DIV/0!	#DIV/0!
																															#DIV/0!	#DIV/0!	#DIV/0!
																															#DIV/0!	#DIV/0!	#DIV/0!
																															#DIV/0!	#DIV/0!	#DIV/0!
																															#DIV/0!	#DIV/0!	#DIV/0!
																															#DIV/0!	#DIV/0!	#DIV/0!
																															#DIV/0!	#DIV/0!	#DIV/0!
																															#DIV/0!	#DIV/0!	#DIV/0!
																															#DIV/0!	#DIV/0!	#DIV/0!
																															#DIV/0!	#DIV/0!	#DIV/0!
																															#DIV/0!	#DIV/0!	#DIV/0!
																															#DIV/0!	#DIV/0!	#DIV/0!
																															#DIV/0!	#DIV/0!	#DIV/0!
																															#DIV/0!	#DIV/0!	#DIV/0!
																															#DIV/0!	#DIV/0!	#DIV/0!
																															#DIV/0!	#DIV/0!	#DIV/0!
																															#DIV/0!	#DIV/0!	#DIV/0!
																															#DIV/0!	#DIV/0!	#DIV/0!
																															#DIV/0!	#DIV/0!	#DIV/0!
																															#DIV/0!	#DIV/0!	#DIV/0!
																															#DIV/0!	#DIV/0!	#DIV/0!
																															#DIV/0!	#DIV/0!	#DIV/0!
																															#DIV/0!	#DIV/0!	#DIV/0!
																															#DIV/0!	#DIV/0!	#DIV/0!
																															#DIV/0!	#DIV/0!	#DIV/0!
																															#DIV/0!	#DIV/0!	#DIV/0!
																															#DIV/0!	#DIV/0!	#DIV/0!
																															#DIV/0!	#DIV/0!	#DIV/0!
																															#DIV/0!	#DIV/0!	#DIV/0!
																															#DIV/0!	#DIV/0!	#DIV/0!
																															#DIV/0!	#DIV/0!	#DIV/0!
																															#DIV/0!	#DIV/0!	#DIV/0!
																															#DIV/0!	#DIV/0!	#DIV/0!
																															#DIV/0!	#DIV/0!	#DIV/0!
																															#DIV/0!	#DIV/0!	#DIV/0!
																															#DIV/0!	#DIV/0!	#DIV/0!
																															#DIV/0!	#DIV/0!	#DIV/0!
																															#DIV/0!	#DIV/0!	#DIV/0!
																															#DIV/0!	#DIV/0!	#DIV/0!
																															#DIV/0!	#DIV/0!	#DIV/0!
																															#DIV/0!	#DIV/0!	#DIV/0!
																															#DIV/0!	#DIV/0!	#DIV/0!
																															#DIV/0!	#DIV/0!	#DIV/0!
																															#DIV/0!	#DIV/0!	#DIV/0!
																															#DIV/0!	#DIV/0!	#DIV/0!
																															#DIV/0!	#DIV/0!	#DIV/0!
																															#DIV/0!	#DIV/0!	#DIV/0!
																															#DIV/0!	#DIV/0!	#DIV/0!
																															#DIV/0!	#DIV/0!	#DIV/0!
																															#DIV/0!	#DIV/0!	#DIV/0!
																															#DIV/0!	#DIV/0!	#DIV/0!
																															#DIV/0!	#DIV/0!	#DIV/0!
																															#DIV/0!	#DIV/0!	#DIV/0!
																															#DIV/0!	#DIV/0!	#DIV/0!
																															#DIV/0!	#DIV/0!	#DIV/0!
																															#DIV/0!	#DIV/0!	#DIV/0!
																															#DIV/0!	#DIV/0!	#DIV/0!
																															#DIV/0!	#DIV/0!	#DIV/0!
																															#DIV/0!	#DIV/0!	#DIV/0!
																															#DIV/0!	#DIV/0!	#DIV/0!
																															#DIV/0!	#DIV/0!	#DIV/0!
																															#DIV/0!	#DIV/0!	#DIV/0!
																															#DIV/0!	#DIV/0!	#DIV/0!
																															#DIV/0!	#DIV/0!	#DIV/0!
																															#DIV/0!	#DIV/0!	#DIV/0!
																															#DIV/0!	#DIV/0!	#DIV/0!
																															#DIV/0!	#DIV/0!	#DIV/0!
																															#DIV/0!	#DIV/0!	#DIV/0!
																															#DIV/0!	#DIV/0!	#DIV/0!
																															#DIV/0!	#DIV/0!	#DIV/0!
																															#DIV/0!	#DIV/0!	#DIV/0!
																															#DIV/0!	#DIV/0!	#DIV/0!
																															#DIV/0!	#DIV/0!	#DIV/0!
																															#DIV/0!	#DIV/0!	#DIV/0!
																															#DIV/0!	#DIV/0!	#DIV/0!
																															#DIV/0!	#DIV/0!	#DIV/0!
																															#DIV/0!	#DIV/0!	#DIV/0!
																															#DIV/0!	#DIV/0!	#DIV/0!
																															#DIV/0!	#DIV/0!	#DIV/0!
																															#DIV/0!	#DIV/0!	#DIV/0!
																															#DIV/0!	#DIV/0!	#DIV/0!
																															#DIV/0!	#DIV/0!	#DIV/0!
																															#DIV/0!	#DIV/0!	#DIV/0!
																															#DIV/0!	#DIV/0!	#DIV/0!
																															#DIV/0!	#DIV/0!	#DIV/0!
																															#DIV/0!	#DIV/0!	#DIV/0!
																															#DIV/0!	#DIV/0!	#DIV/0!
																															#DIV/0!	#DIV/0!	#DIV/0!
																															#DIV/0!	#DIV/0!	#DIV/0!
																															#DIV/0!	#DIV/0!	#DIV/0!
																															#DIV/0!	#DIV/0!	#DIV/0!
																															#DIV/0!	#DIV/0!	#DIV/0!
																															#DIV/0!	#DIV/0!	#DIV/0!
																															#DIV/0!	#DIV/0!	#DIV/0!
																															#DIV/0!	#DIV/0!	#DIV/0!
																															#DIV/0!	#DIV/0!	#DIV/0!
																															#DIV/0!	#DIV/0!	#DIV/0!
																															#DIV/0!	#DIV/0!	#DIV/0!
																															#DIV/0!	#DIV/0!	#DIV/0!
																															#DIV/0!	#DIV/0!	#DIV/0!
																															#DIV/0!	#DIV/0!	#DIV/0!
																															#DIV/0!	#DIV/0!	#DIV/0!
																															#DIV/0!	#DIV/0!	#DIV/0!
																															#DIV/0!	#DIV/0!	#DIV/0!
																															#DIV/0!	#DIV/0!	#DIV/0!
																															#DIV/0!	#DIV/0!	#DIV/0!
																															#DIV/0!	#DIV/0!	#DIV/0!
																															#DIV/0!	#DIV/0!	#DIV/0!
																															#DIV/0!	#DIV/0!	#DIV/0!
																															#DIV/0!	#DIV/0!	#DIV/0!
																															#DIV/0!	#DIV/0!	#DIV/0!
																															#DIV/0!	#DIV/0!	#DIV/0!
																															#DIV/0!	#DIV/0!	#DIV/0!
																															#DIV/0!	#DIV/0!	#DIV/0!
																															#DIV/0!	#DIV/0!	#DIV/0!
																															#DIV/0!	#DIV/0!	#DIV/0!
																															#DIV/0!	#DIV/0!	#DIV/0!
																															#DIV/0!	#DIV/0!	#DIV/0!
																															#DIV/0!	#DIV/0!	#DIV/0!
																															#DIV/0!	#DIV/0!	#DIV/0!
																															#DIV/0!	#DIV/0!	#DIV/0!
																															#DIV/0!	#DIV/0!	#DIV/0!
																															#DIV/0!	#DIV/0!	#DIV/0!
																															#DIV/0!	#DIV/0!	#DIV/0!
																															#DIV/0!	#DIV/0!	#DIV/0!
																															#DIV/0!	#DIV/0!	#DIV/0!
																															#DIV/0!	#DIV/0!	#DIV/0!
																															#DIV/0!	#DIV/0!	#DIV/0!
																															#DIV/0!	#DIV/0!	#DIV/0!
																															#DIV/0!	#DIV/0!	#DIV/0!
																															#DIV/0!	#DIV/0!	#DIV/0!
																															#DIV/0!	#DIV/0!	#DIV/0!
																															#DIV/0!	#DIV/0!	#DIV/0!
																															#DIV/0!	#DIV/0!	#DIV/0!
																															#DIV/0!	#DIV/0!	#DIV/0!
																															#DIV/0!	#DIV/0!	#DIV/0!
																															#DIV/0!	#DIV/0!	#DIV/0!
																															#DIV/0!	#DIV/0!	#DIV/0!
																															#DIV/0!	#DIV/0!	#DIV/0!
																															#DIV/0!	#DIV/0!	#DIV/0!
																															#DIV/0!	#DIV/0!	#DIV/0!
																															#DIV/0!	#DIV/0!	#DIV/0!
																															#DIV/0!	#DIV/0!	#DIV/0!
																															#DIV/0!	#DIV/0!	#DIV/0!
																															#DIV/0!	#DIV/0!	#DIV/0!
																															#DIV/0!	#DIV/0!	#DIV/0!
																															#DIV/0!	#DIV/0!	#DIV/0!
																															#DIV/0!	#DIV/0!	#DIV/0!
																															#DIV/0!	#DIV/0!	#DIV/0!
																															#DIV/0!	#DIV/0!	#DIV/0!
																															#DIV/0!	#DIV/0!	#DIV/0!
																															#DIV/0!	#DIV/0!	#DIV/0!
																															#DIV/0!	#DIV/0!	#DIV/0!
																															#DIV/0!	#DIV/0!	#DIV/0!
																															#DIV/0!	#DIV/0!	#DIV/0!
																															#DIV/0!	#DIV/0!	#DIV/0!
																															#DIV/0!	#DIV/0!	#DIV/0!
																															#DIV/0!	#DIV/0!	#DIV/0!
																															#DIV/0!	#DIV/0!	#DIV/0!
																															#DIV/0!	#DIV/0!	#DIV/0!
																															#DIV/0!	#DIV/0!	#DIV/0!
																															#DIV/0!	#DIV/0!	#DIV/0!
																															#DIV/0!	#DIV/0!	#DIV/0!
																															#DIV/0!	#DIV/0!	#DIV/0!
																															#DIV/0!	#DIV/0!	#DIV/0!
																															#DIV/0!	#DIV/0!	#DIV/0!
																															#DIV/0!	#DIV/0!	#DIV/0!
																															#DIV/0!	#DIV/0!	#DIV/0!
																															#DIV/0!	#DIV/0!	#DIV/0!
																															#DIV/0!	#DIV/0!	#DIV/0!
																															#DIV/0!	#DIV/0!	#DIV/0!
																															#DIV/0!	#DIV/0!	#DIV/0!
																															#DIV/0!	#DIV/0!	#DIV/0!
																															#DIV/0!	#DIV/0!	#DIV/0!
																															#DIV/0!	#DIV/0!	#DIV/0!
																															#DIV/0!	#DIV/0!	#DIV/0!
																															#DIV/0!	#DIV/0!	#DIV/0!
																															#DIV/0!	#DIV/0!	#DIV/0!
																															#DIV/0!	#DIV/0!	#DIV/0!
																															#DIV/0!	#DIV/0!	#DIV/0!
																															#DIV/0!	#DIV/0!	#DIV/0!
																															#DIV/0!	#DIV/0!	#DIV/0!
																															#DIV/0!	#DIV/0!	#DIV/0!
																															#DIV/0!	#DIV/0!	#DIV/0!
																															#DIV/0!	#DIV/0!	#DIV/0!
																															#DIV/0!	#DIV/0!	#DIV/0!
																															#DIV/0!	#DIV/0!	#DIV/0!
																															#DIV/0!	#DIV/0!	#DIV/0!
																															#DIV/0!	#DIV/0!	#DIV/0!
																															#DIV/0!	#DIV/0!	#DIV/0!
																															#DIV/0!	#DIV/0!	#DIV/0!
																															#DIV/0!	#DIV/0!	#DIV/0!
																															#DIV/0!	#DIV/0!	#DIV/0!
																															#DIV/0!	#DIV/0!	#DIV/0!
																															#DIV/0!	#DIV/0!	#DIV/0!
																															#DIV/0!	#DIV/0!	#DIV/0!
																															#DIV/0!	#DIV/0!	#DIV/0!
																															#DIV/0!	#DIV/0!	#DIV/0!
																															#DIV/0!	#DIV/0!	#DIV/0!
																															#DIV/0!	#DIV/0!	#DIV/0!
																															#DIV/0!	#DIV/0!	#DIV/0!
																															#DIV/0!	#DIV/0!	#DIV/0!
																															#DIV/0!	#DIV/0!	#DIV/0!
																															#DIV/0!	#DIV/0!	#DIV/0!
																															#DIV/0!	#DIV/0!	#DIV/0!
																															#DIV/0!	#DIV/0!	#DIV/0!
																															#DIV/0!	#DIV/0!	#DIV/0!
																															#DIV/0!	#DIV/0!	#DIV/0!
																															#DIV/0!	#DIV/0!	#DIV/0!
																															#DIV/0!	#DIV/0!	#DIV/0!
																															#DIV/0!	#DIV/0!	#DIV/0!
																															#DIV/0!	#DIV/0!	#DIV/0!
																															#DIV/0!	#DIV/0!	#DIV/0!
																															#DIV/0!	#DIV/0!	#DIV/0!
																															#DIV/0!	#DIV/0!	#DIV/0!
																															#DIV/0!	#DIV/0!	#DIV/0!
																															#DIV/0!	#DIV/0!	#DIV/0!
																															#DIV/0!	#DIV/0!	#DIV/0!
																															#DIV/0!	#DIV/0!	#DIV/0!
																															#DIV/0!	#DIV/0!	#DIV/0!
																															#DIV/0!	#DIV/0!	#DIV/0!
																															#DIV/0!	#DIV/0!	#DIV/0!
																															#DIV/0!	#DIV/0!	#DIV/0!
																															#DIV/0!	#DIV/0!	#DIV/0!
																															#DIV/0!	#DIV/0!	#DIV/0!
																															#DIV/0!	#DIV/0!	#DIV/0!
																															#DIV/0!	#DIV/0!	#DIV/0!
																															#DIV/0!	#DIV/0!	#DIV/0!
																															#DIV/0!	#DIV/0!	#DIV/0!
																															#DIV/0!	#DIV/0!	#DIV/0!
																															#DIV/0!	#DIV/0!	#DIV/0!
																															#DIV/0!	#DIV/0!	#DIV/0!
																															#DIV/0!	#DIV/0!	#DIV/0!
																															#DIV/0!	#DIV/0!	#DIV/0!
																															#DIV/0!	#DIV/0!	#DIV/0!
																															#DIV/0!	#DIV/0!	#DIV/0!
																															#DIV/0!	#DIV/0!	#DIV/0!
																															#DIV/0!	#DIV/0!	#DIV/0!
																															#DIV/0!	#DIV/0!	#DIV/0!
																															#DIV/0!	#DIV/0!	#DIV/0!
																															#DIV/0!	#DIV/0!	#DIV/0!
																															#DIV/0!	#DIV/0!	#DIV/0!
																															#DIV/0!	#DIV/0!	#DIV/0!
																															#DIV/0!	#DIV/0!	#DIV/0!
																															#DIV/0!	#DIV/0!	#DIV/0!
																															#DIV/0!	#DIV/0!	#DIV/0!
																															#DIV/0!	#DIV/0!	#DIV/0!
																															#DIV/0!	#DIV/0!	#DIV/0!
																															#DIV/0!	#DIV/0!	#DIV/0!
																															#DIV/0!	#DIV/0!	#DIV/0!
																															#DIV/0!	#DIV/0!	#DIV/0!
																															#DIV/0!	#DIV/0!	#DIV/0!
																															#DIV/0!	#DIV/0!	#DIV/0!
																															#DIV/0!	#DIV/0!	#DIV/0!
																															#DIV/0!	#DIV/0!	#DIV/0!
																															#DIV/0!	#DIV/0!	#DIV/0!
																															#DIV/0!	#DIV/0!	#DIV/0!
																															#DIV/0!	#DIV/0!	#DIV/0!
																															#DIV/0!	#DIV/0!	#DIV/0!
																															#DIV/0!	#DIV/0!	#DIV/0!
																															#DIV/0!	#DIV/0!	#DIV/0!
																															#DIV/0!	#DIV/0!	#DIV/0!
																															#DIV/0!	#DIV/0!	#DIV/0!
																															#DIV/0!	#DIV/0!	#DIV/0!
																															#DIV/0!	#DIV/0!	#DIV/0!
																															#DIV/0!	#DIV/0!	#DIV/0!
																															#DIV/0!	#DIV/0!	#DIV/0!
																															#DIV/0!	#DIV/0!	#DIV/0!
																															#DIV/0!	#DIV/0!	#DIV/0!
																															#DIV/0!	#DIV/0!	#DIV/0!
																															#DIV/0!	#DIV/0!	#DIV/0!
																															#DIV/0!	#DIV/0!	#DIV/0!
																															#DIV/0!	#DIV/0!	#DIV/0!
																															#DIV/0!	#DIV/0!	#DIV/0!
																															#DIV/0!	#DIV/0!	#DIV/0!
																															#DIV/0!	#DIV/0!	#DIV/0!
																															#DIV/0!	#DIV/0!	#DIV/0!
																															#DIV/0!	#DIV/0!	#DIV/0!
																															#DIV/0!	#DIV/0!	#DIV/0!
																															#DIV/0!	#DIV/0!	#DIV/0!
																															#DIV/0!	#DIV/0!	#DIV/0!
																															#DIV/0!	#DIV/0!	#DIV/0!
																															#DIV/0!	#DIV/0!	#DIV/0!
																															#DIV/0!	#DIV/0!	#DIV/0!
																															#DIV/0!	#DIV/0!	#DIV/0!
																															#DIV/0!	#DIV/0!	#DIV/0!
																															#DIV/0!	#DIV/0!	#DIV/0!
																															#DIV/0!	#DIV/0!	#DIV/0!
																															#DIV/0!	#DIV/0!	#DIV/0!
																															#DIV/0!	#DIV/0!	#DIV/0!
																															#DIV/0!	#DIV/0!	#DIV/0!
																															#DIV/0!	#DIV/0!	#DIV/0!
																															#DIV/0!	#DIV/0!	#DIV/0!
																															#DIV/0!	#DIV/0!	#DIV/0!
																															#DIV/0!	#DIV/0!	#DIV/0!
																															#DIV/0!	#DIV/0!	#DIV/0!
																															#DIV/0!	#DIV/0!	#DIV/0!
																															#DIV/0!	#DIV/0!	#DIV/0!
																															#DIV/0!	#DIV/0!	#DIV/0!
																															#DIV/0!	#DIV/0!	#DIV/0!
																															#DIV/0!	#DIV/0!	#DIV/0!
																															#DIV/0!	#DIV/0!	#DIV/0!
																															#DIV/0!	#DIV/0!	#DIV/0!
																															#DIV/0!	#DIV/0!	#DIV/0!
[truncated: 1,046,576+ more rows]
